# Supplementary material for: 1-(4-{[(E)-3-Eth­oxy-2-hy­droxy­benzyl­idene]amino}­phen­yl)ethanone oxime
Source: Acta Crystallogr Sect E Struct Rep Online. 2012 Jan 18;68(Pt 2):o429. doi: 10.1107/S1600536812001213 (PMC3275186; doi:10.1107/S1600536812001213)
Supplement: Supplementary file 2 [file e-68-0o429-Isup2.hkl]

# 
# h,k,l, Fc-squared, Fo-squared, sigma(Fo-squared) and status flag 
# 
data_I
_shelx_title ' 110721e in P-1' 
_shelx_refln_list_code          4 
_shelx_F_calc_maximum      180.94 
_exptl_crystal_F_000       316.00 
_reflns_d_resolution_high  0.8403 
 
loop_ 
 _symmetry_equiv_pos_as_xyz 
 'x, y, z' 
 '-x, -y, -z' 
 
_cell_length_a     7.0556 
_cell_length_b     7.4852 
_cell_length_c    14.7821 
_cell_angle_alpha  96.890 
_cell_angle_beta   98.762 
_cell_angle_gamma 102.105 
 
_shelx_F_squared_multiplier     1.000 
 
loop_ 
 _refln_index_h 
 _refln_index_k 
 _refln_index_l 
 _refln_F_squared_calc 
 _refln_F_squared_meas 
 _refln_F_squared_sigma 
 _refln_observed_status 
   1   0   0     4983.24     4829.00     79.69 o 
   2   0   0       38.77       33.73      2.28 o 
   3   0   0        9.22        8.57      2.10 o 
   4   0   0       43.57       61.08      6.77 o 
   6   0   0        3.12       14.21      8.35 o 
   7   0   0        0.01       16.57     12.37 o 
   8   0   0        2.99       36.56     35.89 o 
  -7   1   0        4.42       -1.40      6.13 o 
  -6   1   0      152.80      140.77     10.18 o 
  -5   1   0        0.88       -1.02      3.41 o 
  -4   1   0      116.05      132.74      7.67 o 
  -3   1   0       68.84       72.06      2.58 o 
  -2   1   0      408.52      406.58      7.04 o 
  -1   1   0      455.89      449.07      8.84 o 
   0   1   0       34.06       33.22      1.52 o 
   1   1   0        6.74        4.99      1.49 o 
   2   1   0        0.75       -1.38      1.30 o 
   3   1   0       52.27       53.16      5.41 o 
   4   1   0      422.05      447.43     16.34 o 
   5   1   0        7.29        0.32      4.14 o 
   6   1   0        0.08       -1.25      5.72 o 
   7   1   0        0.09        5.22      7.88 o 
  -8   2   0        0.19        4.06      6.80 o 
  -7   2   0       18.80        5.95      6.54 o 
  -6   2   0      235.70      215.01     12.43 o 
  -5   2   0      152.31      153.84      9.28 o 
  -4   2   0       62.99       60.04      3.21 o 
  -3   2   0        0.42       -0.58      1.30 o 
  -2   2   0        9.86        7.52      1.87 o 
  -1   2   0     4232.79     4132.00     71.43 o 
   0   2   0      528.85      504.51     26.06 o 
   1   2   0        9.92        7.71      1.77 o 
   2   2   0     1400.50     1325.95     24.69 o 
   3   2   0       46.61       42.78      4.55 o 
   4   2   0       46.98       53.99      5.87 o 
   5   2   0        7.14        7.97      5.57 o 
   6   2   0        8.52       10.68      6.59 o 
   7   2   0        0.47        0.03      7.00 o 
  -8   3   0       44.47       19.52      8.64 o 
  -7   3   0        2.53       -1.87      5.72 o 
  -6   3   0      394.42      384.58     17.07 o 
  -5   3   0      271.63      254.40     12.34 o 
  -4   3   0       79.49       76.72      7.65 o 
  -3   3   0      494.36      431.70     23.90 o 
  -2   3   0      238.70      212.75     11.29 o 
  -1   3   0       28.55       38.73      3.29 o 
   0   3   0      800.80      802.37     27.02 o 
   1   3   0       49.56       50.10      3.12 o 
   2   3   0        0.07       -0.96      2.54 o 
   3   3   0      363.91      358.20     13.98 o 
   4   3   0        4.79        2.54      4.49 o 
   5   3   0        3.20        2.68      5.34 o 
   6   3   0        0.52        5.78      6.65 o 
  -8   4   0        0.40       -3.97      6.30 o 
  -7   4   0        5.23       -0.50      5.72 o 
  -6   4   0        0.64        1.52      4.76 o 
  -5   4   0        5.60        2.63      4.14 o 
  -4   4   0      106.84       91.88      4.73 o 
  -3   4   0       79.36       78.07      4.24 o 
  -2   4   0        4.62        9.14      2.41 o 
  -1   4   0       14.03       17.35      3.12 o 
   0   4   0      128.43      120.82     10.42 o 
   1   4   0        0.03       -0.56      1.97 o 
   2   4   0      125.65      116.29      7.41 o 
   3   4   0      157.89      142.87      8.96 o 
   4   4   0        4.12        7.41      5.66 o 
   5   4   0       13.54       14.82      7.67 o 
   6   4   0       11.66        0.73      7.18 o 
  -7   5   0       89.20       59.33     11.03 o 
  -6   5   0      302.53      321.69     16.05 o 
  -5   5   0       67.99       70.69     10.48 o 
  -4   5   0       29.36       30.67      4.37 o 
  -3   5   0       24.10       20.69      3.97 o 
  -2   5   0       19.95       18.14      3.59 o 
  -1   5   0        3.86       -0.38      4.29 o 
   0   5   0       69.72       69.64      4.63 o 
   1   5   0       15.47       15.42      3.98 o 
   2   5   0       70.13       64.90      6.59 o 
   3   5   0       42.54       39.63      8.11 o 
   4   5   0        6.07        0.58      6.19 o 
   5   5   0        7.46        6.71      8.05 o 
  -7   6   0        4.15        4.14      7.67 o 
  -6   6   0       47.20       49.11      9.22 o 
  -5   6   0        2.09        0.70      3.05 o 
  -4   6   0        1.09        0.50      2.90 o 
  -3   6   0        8.17       10.47      3.60 o 
  -2   6   0       18.26       23.87      8.27 o 
  -1   6   0       15.44       14.20      4.00 o 
   0   6   0        0.35       -0.66      3.30 o 
   1   6   0        0.07        1.05      4.93 o 
   2   6   0       16.98        6.86      6.24 o 
   3   6   0        3.75       -8.54      5.69 o 
   4   6   0        0.25       -9.72      6.48 o 
  -6   7   0        2.69       10.42      7.30 o 
  -5   7   0       15.12       12.37      4.95 o 
  -4   7   0        2.98        3.22      3.57 o 
  -3   7   0       26.84       28.62      5.70 o 
  -2   7   0        2.44        0.12      3.35 o 
  -1   7   0        4.65        3.26      3.71 o 
   0   7   0        4.56        2.02      3.76 o 
   1   7   0        0.75       -1.69      5.92 o 
   2   7   0        7.72       -8.49      6.33 o 
   3   7   0        1.57       -4.81      7.79 o 
  -5   8   0        1.17       -0.78      4.13 o 
  -4   8   0        0.04        0.62      4.01 o 
  -3   8   0       21.39       28.90      5.42 o 
  -2   8   0        7.27        6.09      4.21 o 
  -1   8   0        0.08        1.22      4.19 o 
   0   8   0        0.49       -3.53      6.27 o 
   1   8   0        2.35       -9.89      6.59 o 
  -1  -8   1        0.05       -6.59      6.86 o 
   0  -8   1        1.32        2.57      6.22 o 
   1  -8   1        0.14       -6.54      5.54 o 
   2  -8   1        1.44        5.25      4.00 o 
   3  -8   1       59.74       59.43      8.84 o 
   4  -8   1       20.33       19.45      5.03 o 
   5  -8   1        6.18        6.30      4.75 o 
  -3  -7   1        1.92        1.14      7.88 o 
  -2  -7   1        0.01       -4.76      6.01 o 
  -1  -7   1        1.43        3.21      6.01 o 
   0  -7   1        0.07       -2.25      5.54 o 
   1  -7   1        0.92       -0.12      3.42 o 
   2  -7   1       12.35       12.34      4.19 o 
   3  -7   1       20.41       20.40      4.64 o 
   4  -7   1        1.53       -0.45      3.30 o 
   5  -7   1        6.98       11.03      4.08 o 
   6  -7   1       80.06       32.83      8.43 o 
  -4  -6   1        0.03       -9.45      6.30 o 
  -3  -6   1       15.16        9.10      6.83 o 
  -2  -6   1       12.95       14.94      6.71 o 
  -1  -6   1       11.11        7.44      5.72 o 
   0  -6   1        0.32        1.72      3.21 o 
   1  -6   1        1.42        2.26      3.01 o 
   2  -6   1       62.45       60.06      4.84 o 
   3  -6   1       27.40       38.26      5.00 o 
   4  -6   1        1.38       -0.66      2.84 o 
   5  -6   1       35.06       51.15      8.64 o 
   6  -6   1       41.79       44.09      8.93 o 
   7  -6   1        1.57        0.00      7.32 o 
  -5  -5   1        1.25       -4.76      6.92 o 
  -4  -5   1        0.00       -3.30      5.60 o 
  -3  -5   1       28.86       32.01      7.44 o 
  -2  -5   1       32.02       39.57      7.03 o 
  -1  -5   1       28.09       29.59      6.42 o 
   0  -5   1       23.62       22.26      4.77 o 
   1  -5   1        8.76        5.19      2.70 o 
   2  -5   1       31.67       31.80      4.20 o 
   3  -5   1       65.59       61.34      5.21 o 
   4  -5   1        0.48       -0.60      2.51 o 
   5  -5   1       20.81       30.26      7.24 o 
   6  -5   1       82.82       75.32      8.08 o 
   7  -5   1       77.42       47.83     10.04 o 
  -6  -4   1        6.45        5.84      7.41 o 
  -5  -4   1        1.93        1.69      6.59 o 
  -4  -4   1        0.13       -3.82      4.79 o 
  -3  -4   1        0.59       -1.05      4.11 o 
  -2  -4   1       48.50       50.19      5.28 o 
  -1  -4   1       45.45       52.15      6.39 o 
   0  -4   1       31.96       31.22      3.75 o 
   1  -4   1       36.08       51.85      4.05 o 
   2  -4   1      167.24      167.46      6.10 o 
   3  -4   1       15.00       10.82      2.74 o 
   4  -4   1        0.08        0.02      1.94 o 
   5  -4   1        9.40        6.71      4.70 o 
   6  -4   1      131.73      126.09      9.75 o 
   7  -4   1        0.14        2.42      6.16 o 
  -7  -3   1        0.07       -4.67      6.39 o 
  -6  -3   1       53.68       48.73     10.07 o 
  -5  -3   1        6.43        6.30      5.57 o 
  -4  -3   1       51.37       68.66      8.52 o 
  -3  -3   1      205.43      210.80     10.13 o 
  -2  -3   1      109.27      112.55      6.54 o 
  -1  -3   1      111.15      110.42      5.98 o 
   0  -3   1      260.14      248.23      7.00 o 
   1  -3   1       18.45       23.23      2.79 o 
   2  -3   1       49.07       43.09      3.33 o 
   3  -3   1      240.55      221.46      5.07 o 
   4  -3   1       77.06       77.89      3.80 o 
   5  -3   1      353.69      325.66     14.39 o 
   6  -3   1      586.61      575.89     22.12 o 
   7  -3   1       42.15       35.46      8.96 o 
   8  -3   1        1.89       -0.93      6.83 o 
  -7  -2   1       26.76       22.32      8.75 o 
  -6  -2   1        4.14        7.15      6.42 o 
  -4  -2   1       35.59       58.77      7.59 o 
  -3  -2   1      630.92      689.84     21.16 o 
  -2  -2   1       98.44       97.03      5.43 o 
  -1  -2   1       73.55       66.42      4.11 o 
   0  -2   1      483.59      488.28     10.33 o 
   1  -2   1       87.86       86.06      3.36 o 
   2  -2   1      272.42      278.43      5.36 o 
   3  -2   1       18.38       15.57      1.75 o 
   4  -2   1      340.53      339.50      7.14 o 
   5  -2   1        4.86        5.31      2.76 o 
   6  -2   1       17.20       17.98      6.71 o 
   7  -2   1        0.42       -4.26      5.63 o 
   8  -2   1        1.80        0.03      6.92 o 
  -7  -1   1        4.82        9.80      8.78 o 
  -6  -1   1       14.27       17.36      7.30 o 
  -5  -1   1        0.04        2.28      4.52 o 
  -4  -1   1       92.27      102.16      7.15 o 
  -3  -1   1      919.30     1102.84     30.00 o 
  -2  -1   1       56.34       65.39      4.29 o 
  -1  -1   1      498.01      462.96     12.52 o 
   1  -1   1     1313.09     1265.99     40.80 o 
   2  -1   1      566.15      530.34     10.76 o 
   3  -1   1     1132.06     1131.90     17.66 o 
   4  -1   1       18.71       23.35      2.42 o 
   5  -1   1      627.16      627.32     15.51 o 
   6  -1   1      202.23      197.64     12.05 o 
   7  -1   1        6.84       -1.25      5.52 o 
  -8   0   1       18.14      107.47     49.84 o 
  -7   0   1        0.38        9.72     15.38 o 
  -6   0   1        3.69        0.79      7.18 o 
  -4   0   1       89.32      113.46      6.97 o 
  -3   0   1      549.39      575.57     17.39 o 
  -2   0   1     2128.56     2152.05     51.39 o 
  -1   0   1      469.27      514.75     13.16 o 
   1   0   1     3736.73     3542.63     58.84 o 
   2   0   1       63.86       53.87      2.90 o 
   3   0   1        6.02        8.74      2.10 o 
   4   0   1       36.16       45.72      4.37 o 
   5   0   1      328.57      300.62     14.21 o 
   6   0   1      198.44      267.30     16.37 o 
   7   0   1        3.34       20.13     12.69 o 
  -7   1   1        1.56       -4.87      5.22 o 
  -6   1   1       12.73        2.48      5.17 o 
  -5   1   1       21.21       17.80      5.14 o 
  -4   1   1      379.94      383.32     14.33 o 
  -3   1   1      446.73      489.13     15.52 o 
  -2   1   1       65.07       76.63      4.41 o 
  -1   1   1       51.27       50.52      2.09 o 
   0   1   1        1.68        1.93      2.41 o 
   1   1   1      836.95      774.92     11.92 o 
   2   1   1      267.28      251.02      6.60 o 
   3   1   1       14.65       19.73      4.06 o 
   4   1   1       18.26       21.24      3.56 o 
   5   1   1       29.49       34.67      7.00 o 
   6   1   1      100.70      109.69      9.51 o 
   7   1   1        6.39        5.22      7.73 o 
  -8   2   1        4.94        2.57      6.30 o 
  -7   2   1        0.03       -2.63      5.57 o 
  -6   2   1       13.69       13.25      6.24 o 
  -5   2   1        6.34        4.32      3.94 o 
  -4   2   1       13.11       21.36      2.92 o 
  -3   2   1       13.99       12.43      2.21 o 
  -2   2   1       19.35       20.69      2.77 o 
  -1   2   1    13586.14    11819.57    830.10 o 
   0   2   1    32739.98    27723.39    985.95 o 
   1   2   1      102.37       98.28      5.57 o 
   2   2   1       23.51       26.88      8.19 o 
   3   2   1        0.96       -0.65      1.84 o 
   4   2   1       20.24       21.93      6.48 o 
   5   2   1        1.19        0.38      4.73 o 
   6   2   1        0.56       -3.21      5.87 o 
   7   2   1        1.14        4.44      6.74 o 
  -8   3   1        1.16        2.10      6.42 o 
  -7   3   1        2.94       -7.44      5.43 o 
  -6   3   1       56.90       77.01      9.69 o 
  -5   3   1        0.52       -0.02      1.97 o 
  -4   3   1       80.12       83.08      4.22 o 
  -3   3   1       75.79       66.36      3.58 o 
  -2   3   1      186.05      183.91      5.80 o 
  -1   3   1        3.50        2.86      1.74 o 
   0   3   1        0.28        0.48      1.45 o 
   1   3   1        7.96        5.46      1.60 o 
   2   3   1       10.63       12.71      4.36 o 
   3   3   1       28.39       44.20      6.96 o 
   4   3   1       99.44       87.57      7.59 o 
   5   3   1       12.00       12.11      6.45 o 
   6   3   1        4.15        7.88      7.12 o 
  -8   4   1        0.00       -4.61      7.32 o 
  -7   4   1       29.24       35.10      9.22 o 
  -6   4   1      140.95      123.58      9.66 o 
  -5   4   1       15.63       14.96      3.17 o 
  -4   4   1        2.45        1.86      2.06 o 
  -3   4   1        0.35       -0.52      1.84 o 
  -2   4   1      130.37      132.10      5.36 o 
  -1   4   1      733.28      676.24     15.21 o 
   0   4   1      299.88      282.82      8.47 o 
   1   4   1       87.71       72.03      4.25 o 
   2   4   1      244.94      238.03     10.77 o 
   3   4   1        2.05        3.68      4.64 o 
   4   4   1        3.36       -1.31      5.14 o 
   5   4   1        0.02       -8.02      5.69 o 
   6   4   1        3.48        0.35      7.27 o 
  -7   5   1       11.81       12.31      7.97 o 
  -6   5   1      277.84      274.83     14.59 o 
  -5   5   1       45.68       53.76      5.49 o 
  -4   5   1       37.73       43.59      4.85 o 
  -3   5   1       51.91       52.56     11.70 o 
  -2   5   1       75.24       74.23      7.78 o 
  -1   5   1       35.34       44.40      4.88 o 
   0   5   1      104.78      103.32      5.51 o 
   1   5   1        3.60        4.63      3.13 o 
   2   5   1       12.55       19.87      6.24 o 
   3   5   1       78.94       86.81     10.30 o 
   4   5   1        0.10       -6.97      5.72 o 
   5   5   1        2.36        3.71      7.76 o 
  -7   6   1        6.95        1.23      7.00 o 
  -6   6   1        5.66        7.79      6.27 o 
  -5   6   1        1.09        1.75      2.98 o 
  -4   6   1        7.88        4.55      3.27 o 
  -3   6   1        4.75        4.39      3.07 o 
  -2   6   1       18.51       28.66      4.80 o 
  -1   6   1       34.66       34.49      7.06 o 
   0   6   1        8.49        4.32      3.71 o 
   1   6   1        0.00        0.33      3.76 o 
   2   6   1       64.90       77.21     10.71 o 
   3   6   1       22.75       19.96      8.08 o 
   4   6   1        2.06       -7.27      6.86 o 
  -6   7   1       82.34       89.70      9.63 o 
  -5   7   1        6.33        6.59      6.54 o 
  -4   7   1        8.54        9.87      3.92 o 
  -3   7   1        0.54        1.45      3.48 o 
  -2   7   1        0.12        2.23      3.43 o 
  -1   7   1        0.68       -0.71      3.58 o 
   0   7   1       17.61       14.46      4.71 o 
   1   7   1        6.78        5.08      6.71 o 
   2   7   1       22.84       20.86      8.61 o 
   3   7   1        6.58       -6.01      7.97 o 
  -5   8   1        2.37        2.77      4.05 o 
  -4   8   1        1.15       -0.80      3.99 o 
  -3   8   1        2.97        9.19      5.47 o 
  -2   8   1        0.46        0.82      5.95 o 
  -1   8   1        1.56       -1.38      4.22 o 
   0   8   1        0.47        0.97      4.35 o 
   1   8   1        4.78       -3.68      7.27 o 
  -1  -8   2        6.08       -0.41      6.45 o 
   0  -8   2        1.20        1.17      6.86 o 
   1  -8   2        0.32        8.23      6.65 o 
   2  -8   2        4.79        7.67      6.39 o 
   3  -8   2        1.72        0.51      5.37 o 
   4  -8   2        9.27       10.31      4.51 o 
   5  -8   2        1.83       10.13      7.59 o 
  -3  -7   2        0.91       -9.60      7.09 o 
  -2  -7   2       10.25        2.51      6.62 o 
  -1  -7   2        9.88        3.56      6.36 o 
   0  -7   2        1.14        6.62      5.95 o 
   1  -7   2        1.51        5.69      5.60 o 
   2  -7   2        0.46       -1.28      3.84 o 
   3  -7   2       11.83        8.02      3.63 o 
   4  -7   2       12.05       10.08      4.11 o 
   5  -7   2        5.50        6.07      6.01 o 
   6  -7   2       11.37       11.73      6.83 o 
  -4  -6   2        0.36       -9.10      6.07 o 
  -3  -6   2        0.31        5.05      6.48 o 
  -2  -6   2        0.15        1.08      5.69 o 
  -1  -6   2        1.86        5.78      5.66 o 
   0  -6   2        6.65        3.97      5.05 o 
   1  -6   2        1.97       -1.14      2.90 o 
   2  -6   2       48.21       62.51      6.11 o 
   3  -6   2      314.09      301.96     10.30 o 
   4  -6   2       11.52       10.76      3.69 o 
   5  -6   2       36.86       43.07      8.35 o 
   6  -6   2        2.35       -1.02      5.31 o 
   7  -6   2       27.59       19.99      7.88 o 
  -5  -5   2       27.34       17.42      8.23 o 
  -4  -5   2        2.46       -2.63      5.95 o 
  -3  -5   2        1.36        3.65      5.02 o 
  -2  -5   2        1.29        0.12      4.11 o 
  -1  -5   2        0.14        0.79      4.03 o 
   0  -5   2        0.11       -0.06      3.56 o 
   1  -5   2       18.92       21.74      3.85 o 
   2  -5   2       60.82       51.92      4.44 o 
   3  -5   2       57.90       59.81      4.32 o 
   4  -5   2        0.00        0.09      2.60 o 
   5  -5   2       92.78      104.73      8.73 o 
   6  -5   2      110.02       92.12      8.93 o 
   7  -5   2       26.71       24.42      8.37 o 
  -6  -4   2        8.62        2.25      6.74 o 
  -5  -4   2        1.16       -6.13      5.63 o 
  -4  -4   2        1.58        3.01      5.17 o 
  -3  -4   2      152.87      143.75      8.99 o 
  -2  -4   2       14.15       14.07      4.41 o 
  -1  -4   2       22.84       17.86      4.52 o 
   0  -4   2        6.04        8.11      3.74 o 
   1  -4   2       33.15       39.12      2.15 o 
   2  -4   2      235.03      231.25      7.40 o 
   3  -4   2        2.07        3.13      1.56 o 
   4  -4   2        0.52       -0.91      1.96 o 
   5  -4   2      213.93      209.87     11.61 o 
   6  -4   2       32.13       26.06      7.56 o 
   7  -4   2        2.45       -1.69      5.66 o 
  -7  -3   2       12.03        6.10      7.09 o 
  -6  -3   2       35.43       31.75      8.55 o 
  -5  -3   2        0.43       -1.08      4.84 o 
  -4  -3   2        8.92       21.36      5.92 o 
  -3  -3   2      174.77      191.34      9.60 o 
  -2  -3   2       81.93       79.61      5.63 o 
  -1  -3   2      414.10      376.90     12.55 o 
   0  -3   2       84.82       67.82      4.79 o 
   1  -3   2       32.81       30.36      3.24 o 
   2  -3   2      260.14      241.73      5.12 o 
   3  -3   2       19.48       25.80      2.12 o 
   4  -3   2        5.88        8.77      3.05 o 
   5  -3   2        0.12       -0.95      2.13 o 
   6  -3   2      251.93      242.49     13.25 o 
   7  -3   2       19.97        3.94      5.95 o 
   8  -3   2       21.71       11.00      7.41 o 
  -7  -2   2        4.81        1.37      7.41 o 
  -6  -2   2       17.74       19.64      7.27 o 
  -5  -2   2        5.61        7.56      5.43 o 
  -4  -2   2        1.32       -0.47      3.21 o 
  -3  -2   2       75.55       88.01      6.10 o 
  -2  -2   2       15.60       24.51      3.79 o 
  -1  -2   2      246.88      210.22      7.70 o 
   0  -2   2      386.10      359.92     10.94 o 
   1  -2   2       21.58       23.58      2.06 o 
   2  -2   2      713.77      776.02     15.18 o 
   3  -2   2        1.50        2.09      1.20 o 
   4  -2   2        0.68       -0.73      1.76 o 
   5  -2   2      164.00      151.08      6.48 o 
   6  -2   2      113.14      110.30      6.28 o 
   7  -2   2        0.99       -1.58      5.81 o 
   8  -2   2       11.62        9.43      7.24 o 
  -7  -1   2       12.36       22.85      9.57 o 
  -6  -1   2      139.17      156.41     11.56 o 
  -5  -1   2        1.87        0.23      4.20 o 
  -4  -1   2      228.28      218.27     10.53 o 
  -3  -1   2      549.24      629.70     19.11 o 
  -2  -1   2       21.60       31.95      3.21 o 
  -1  -1   2     1387.36     1326.63     31.92 o 
   0  -1   2       63.22       64.23      2.64 o 
   1  -1   2        0.64       -0.24      1.44 o 
   2  -1   2       24.04       30.88      2.70 o 
   3  -1   2      250.51      251.10      7.06 o 
   4  -1   2      224.05      212.98      9.94 o 
   5  -1   2      730.61      683.86     16.56 o 
   6  -1   2      506.52      501.60     14.40 o 
   7  -1   2        3.64        6.27      6.13 o 
  -7   0   2       42.94      133.47     23.84 o 
  -6   0   2        4.16       16.31      9.92 o 
  -3   0   2      832.94      904.29     24.80 o 
  -2   0   2       13.77       10.24      2.42 o 
   0   0   2      467.26      414.69     11.18 o 
   1   0   2      375.76      347.42      7.12 o 
   2   0   2     1203.79     1212.72     22.24 o 
   3   0   2      171.00      181.12      5.90 o 
   4   0   2      166.43      163.96      6.62 o 
   5   0   2        0.00        0.03      3.88 o 
   6   0   2       22.15       35.74     12.36 o 
   7   0   2        0.15       11.26     10.80 o 
  -6   1   2       28.21       24.98      6.62 o 
  -5   1   2        3.76        2.04      3.59 o 
  -4   1   2      429.87      500.86     17.10 o 
  -3   1   2      421.50      482.19     15.20 o 
  -2   1   2       88.02       90.87      4.67 o 
  -1   1   2     1495.76     1529.89     25.93 o 
   0   1   2       57.12       62.02      1.84 o 
   1   1   2     1046.35      951.91     14.50 o 
   2   1   2      587.05      548.34      9.44 o 
   3   1   2      368.63      351.44      9.26 o 
   4   1   2       22.97       27.11      3.95 o 
   5   1   2      509.57      500.27     13.89 o 
   6   1   2       34.90       56.76      9.25 o 
   7   1   2       22.76       30.44      9.66 o 
  -8   2   2        3.36        2.28      5.92 o 
  -7   2   2        2.23       -4.99      4.87 o 
  -6   2   2        0.31        0.20      4.61 o 
  -5   2   2        2.13        0.26      2.17 o 
  -4   2   2        1.58        2.23      1.90 o 
  -3   2   2      756.40      799.57     16.74 o 
  -2   2   2      616.04      586.60     12.42 o 
  -1   2   2      346.57      345.18     12.56 o 
   0   2   2     2603.42     2597.90     37.00 o 
   1   2   2      294.92      298.44      5.96 o 
   2   2   2        0.00       -1.65      1.10 o 
   3   2   2        8.91        4.48      2.49 o 
   4   2   2        0.93       -3.65      2.58 o 
   5   2   2      273.78      249.78      9.59 o 
   6   2   2       71.73       80.22     11.50 o 
   7   2   2        0.05       -6.36      6.97 o 
  -8   3   2        1.74       -0.67      6.92 o 
  -7   3   2        3.05        0.67      5.89 o 
  -6   3   2       20.11       18.88      6.13 o 
  -5   3   2      134.43      129.78      5.75 o 
  -4   3   2       18.42       26.38      3.42 o 
  -3   3   2      119.84      121.31      4.93 o 
  -2   3   2       91.11       78.85      3.71 o 
  -1   3   2       90.68       86.74      2.63 o 
   0   3   2        4.75        8.27      1.56 o 
   1   3   2      286.39      267.20      6.06 o 
   2   3   2       18.26       21.75      2.58 o 
   3   3   2       30.55       38.37      4.45 o 
   4   3   2        1.75        1.91      3.29 o 
   5   3   2       51.60       54.95      9.63 o 
   6   3   2       20.94       28.13      8.61 o 
  -8   4   2        1.00       -1.69      6.97 o 
  -7   4   2        0.46       -2.28      5.75 o 
  -6   4   2        9.97       13.28      5.81 o 
  -5   4   2        4.95        0.81      2.29 o 
  -4   4   2        0.10       -1.34      1.85 o 
  -3   4   2        5.71        3.66      2.16 o 
  -2   4   2       47.82       44.76      7.21 o 
  -1   4   2     5850.07     5195.53     73.44 o 
   0   4   2     2757.59     2621.46     38.78 o 
   1   4   2        6.99        9.13      2.22 o 
   2   4   2        0.17       -1.45      1.73 o 
   3   4   2        0.73       -0.53      2.74 o 
   4   4   2        7.72        6.68      5.84 o 
   5   4   2        0.21       -6.36      6.04 o 
   6   4   2        1.87       -5.40      7.06 o 
  -7   5   2       15.00        2.57      6.48 o 
  -6   5   2        0.14        0.03      5.02 o 
  -5   5   2        0.01       -1.74      2.42 o 
  -4   5   2       16.79       21.98      8.68 o 
  -3   5   2       36.33       46.56      4.84 o 
  -2   5   2        9.32       13.82      3.33 o 
  -1   5   2        7.43        7.33      5.25 o 
   0   5   2       13.51       20.25      5.76 o 
   1   5   2        8.18        8.89      3.50 o 
   2   5   2        5.29        1.50      3.12 o 
   3   5   2       36.91       22.62      7.03 o 
   4   5   2        4.52       -6.95      5.87 o 
   5   5   2        1.64        1.46      7.76 o 
  -7   6   2       22.78       25.12      9.02 o 
  -6   6   2       37.48       38.05      8.73 o 
  -5   6   2        0.00       -1.66      2.72 o 
  -4   6   2        0.42        0.75      2.93 o 
  -3   6   2        0.09       -3.42      2.95 o 
  -2   6   2      169.51      150.34     10.65 o 
  -1   6   2       38.39       41.52      5.48 o 
   0   6   2       80.49       71.48      8.42 o 
   1   6   2       32.85       45.42      5.91 o 
   2   6   2       14.54        3.91      6.39 o 
   3   6   2        4.26        2.60      6.97 o 
   4   6   2        0.06      -10.33      6.89 o 
  -6   7   2       90.98       96.74      9.72 o 
  -5   7   2        2.57        0.63      3.41 o 
  -4   7   2        2.47        3.94      3.59 o 
  -3   7   2        9.45       14.81      4.15 o 
  -2   7   2       12.92        7.85      5.66 o 
  -1   7   2       24.19       30.74     11.12 o 
   0   7   2        7.74        6.70      4.26 o 
   1   7   2        0.07       -5.53      3.80 o 
   2   7   2       13.06        2.04      7.15 o 
  -4   8   2        0.73        0.70      6.90 o 
  -3   8   2        1.99        7.85      5.89 o 
  -2   8   2        2.24        5.93      4.10 o 
  -1   8   2       14.95       11.87      4.77 o 
   0   8   2        0.01       -4.49      4.25 o 
   1   8   2        1.22       -5.19      6.97 o 
  -2  -8   3        4.18       -5.54      6.22 o 
  -1  -8   3        3.06       -1.58      6.59 o 
   0  -8   3       88.35       80.83      8.67 o 
   1  -8   3       26.57       19.67      6.92 o 
   2  -8   3        0.88        9.13      6.30 o 
   3  -8   3        5.92        3.30      5.22 o 
   4  -8   3        2.15        5.14      6.22 o 
   5  -8   3        0.23        3.36      5.69 o 
  -3  -7   3        0.05       -2.45      6.95 o 
  -2  -7   3        2.15        1.46      6.59 o 
  -1  -7   3        3.44        5.02      6.22 o 
   0  -7   3        2.67        1.08      5.57 o 
   1  -7   3        5.38        1.14      4.84 o 
   2  -7   3        5.94        4.76      5.40 o 
   3  -7   3        4.37        1.34      4.87 o 
   4  -7   3        8.97       10.07      6.42 o 
   5  -7   3        5.88        4.20      6.22 o 
   6  -7   3        1.05        3.24      6.36 o 
  -4  -6   3        0.85       -7.53      6.86 o 
  -3  -6   3        0.65       -4.73      5.52 o 
  -2  -6   3        0.52       -3.09      5.43 o 
  -1  -6   3       11.87       14.88      6.33 o 
   0  -6   3        0.03        1.93      4.79 o 
   1  -6   3        3.15        2.86      4.44 o 
   2  -6   3       10.48       12.40      5.28 o 
   3  -6   3        1.56        1.32      3.01 o 
   4  -6   3       21.77       24.35      5.12 o 
   5  -6   3        0.23        0.76      4.70 o 
   6  -6   3       11.96       10.01      6.74 o 
  -5  -5   3       39.51       32.74      9.16 o 
  -4  -5   3        1.15       -2.04      5.84 o 
  -2  -5   3       24.26       26.96      6.27 o 
  -1  -5   3        9.56       12.40      4.96 o 
   0  -5   3       41.63       54.71      7.47 o 
   1  -5   3        9.97        8.87      4.17 o 
   2  -5   3       38.49       51.62      6.95 o 
   3  -5   3       39.22       55.13      5.34 o 
   4  -5   3        1.36        2.01      3.76 o 
   5  -5   3       16.34       20.92      6.27 o 
   6  -5   3       81.19       73.83      8.11 o 
   7  -5   3       11.22        8.40      7.03 o 
  -6  -4   3        1.95        4.23      6.95 o 
  -5  -4   3        0.16       -7.65      5.72 o 
  -4  -4   3        4.50       -1.02      4.99 o 
  -3  -4   3        4.31        6.36      4.55 o 
  -2  -4   3        0.12        0.44      3.30 o 
  -1  -4   3       33.71       54.01      6.65 o 
   0  -4   3       24.69       28.33      4.93 o 
   1  -4   3       14.37       25.00      2.65 o 
   2  -4   3      706.06      722.35     14.50 o 
   3  -4   3      863.81      940.34     15.81 o 
   4  -4   3        3.84        3.17      2.25 o 
   5  -4   3       74.59       66.71      6.92 o 
   6  -4   3       49.10       55.39      8.87 o 
   7  -4   3       53.99       26.61      7.50 o 
  -7  -3   3        6.23        5.11      7.15 o 
  -6  -3   3       50.64       41.17      9.16 o 
  -5  -3   3       71.41       72.46      7.85 o 
  -4  -3   3        8.40        5.49      4.76 o 
  -3  -3   3        0.08       -0.67      3.33 o 
  -2  -3   3       59.98       53.55      4.81 o 
  -1  -3   3        5.20       11.12      3.41 o 
   0  -3   3        0.61       -0.10      1.65 o 
   1  -3   3      228.18      219.26      5.66 o 
   2  -3   3      163.80      157.65      6.22 o 
   3  -3   3      173.08      177.36      5.61 o 
   4  -3   3        0.29       -1.46      1.76 o 
   5  -3   3      371.02      367.64     10.61 o 
   6  -3   3       23.12       29.82      4.59 o 
   7  -3   3       45.46       33.97      8.35 o 
  -7  -2   3        2.80        6.57      8.14 o 
  -6  -2   3       33.35       45.46      9.43 o 
  -5  -2   3        0.02       -0.64      4.23 o 
  -4  -2   3       28.69       44.82      6.89 o 
  -3  -2   3      532.12      567.48     18.21 o 
  -2  -2   3        8.48        9.02      3.01 o 
  -1  -2   3        8.77        9.40      2.57 o 
   0  -2   3       23.74       21.81      2.33 o 
   1  -2   3      555.49      547.07     10.81 o 
   2  -2   3      156.51      152.57      4.65 o 
   3  -2   3       16.25       23.29      4.29 o 
   4  -2   3       64.16       57.26      3.68 o 
   5  -2   3      410.42      369.98     10.86 o 
   6  -2   3        2.06        1.27      3.46 o 
   7  -2   3        7.02        8.70      7.03 o 
  -7  -1   3       32.14       26.32     10.07 o 
  -6  -1   3       46.22       62.94     10.39 o 
  -5  -1   3        0.63        0.00      4.23 o 
  -4  -1   3       77.90       75.37      6.27 o 
  -3  -1   3      379.87      452.07     14.91 o 
  -2  -1   3       78.79       79.69      4.49 o 
  -1  -1   3     2729.29     2635.90     61.34 o 
   0  -1   3        2.19        4.28      1.42 o 
   1  -1   3       90.85       81.53      6.45 o 
   2  -1   3      577.38      542.55     11.36 o 
   3  -1   3       25.08       23.68      7.22 o 
   4  -1   3       28.94       37.78      4.17 o 
   5  -1   3       72.67       72.72      4.90 o 
   6  -1   3      241.88      233.25      9.37 o 
   7  -1   3        2.12       -0.38      6.01 o 
  -7   0   3       13.55       52.41     18.62 o 
  -6   0   3       12.97       20.81      9.40 o 
  -5   0   3       45.38       74.91      9.98 o 
  -1   0   3       30.88       24.83      5.25 o 
   0   0   3      337.97      314.86      9.54 o 
   1   0   3       37.43       46.14      2.30 o 
   2   0   3      431.08      465.71     10.17 o 
   3   0   3       16.31       22.51      4.19 o 
   4   0   3        0.28       -2.02      2.04 o 
   5   0   3      315.63      298.73     14.36 o 
   6   0   3       21.24       26.27      8.04 o 
   7   0   3        2.37       14.18      9.19 o 
  -6   1   3      126.99      107.56      8.61 o 
  -5   1   3       52.52       56.73      7.44 o 
  -4   1   3      354.78      393.36     14.42 o 
  -3   1   3      477.42      573.03     17.16 o 
  -2   1   3        0.02       -0.90      1.78 o 
  -1   1   3     2056.64     2019.29     34.01 o 
   0   1   3       34.87       34.45      2.43 o 
   1   1   3       17.77       18.50      1.71 o 
   2   1   3      135.00      132.28      5.69 o 
   3   1   3       52.32       50.26      3.93 o 
   4   1   3      293.41      278.52      8.88 o 
   5   1   3      643.85      622.99     16.12 o 
   6   1   3      156.15      152.89      7.92 o 
   7   1   3        0.06        8.40      7.21 o 
  -8   2   3       10.02        0.61      5.66 o 
  -7   2   3       22.30       26.64      7.73 o 
  -6   2   3       19.42       19.93      6.36 o 
  -5   2   3       10.42       11.65      3.02 o 
  -4   2   3      581.87      648.56     14.99 o 
  -3   2   3      196.73      213.60      6.59 o 
  -2   2   3        0.29       -1.25      1.31 o 
  -1   2   3      315.63      309.59      5.76 o 
   0   2   3       22.16       27.18      1.92 o 
   1   2   3        2.46        4.43      1.38 o 
   2   2   3      292.03      257.76      5.92 o 
   3   2   3      192.49      157.85      8.05 o 
   4   2   3        5.85        1.94      2.91 o 
   5   2   3        7.48       11.12      4.25 o 
   6   2   3       14.59       18.24      5.34 o 
   7   2   3        0.30        3.47      7.03 o 
  -8   3   3        8.16        7.59      6.68 o 
  -7   3   3        0.27       -2.66      5.66 o 
  -6   3   3       12.08        2.51      4.67 o 
  -5   3   3        1.25        0.63      2.30 o 
  -4   3   3      366.81      391.22     10.72 o 
  -3   3   3        2.81        3.33      2.60 o 
  -2   3   3       70.70       65.13      2.47 o 
  -1   3   3      510.05      494.45      8.90 o 
   0   3   3       19.79       23.65      2.21 o 
   1   3   3      270.40      260.39      6.04 o 
   2   3   3      123.75      106.89      4.46 o 
   3   3   3       23.13       28.46      4.09 o 
   4   3   3       73.28       74.25      5.25 o 
   5   3   3      160.14      164.01      8.89 o 
   6   3   3        2.65        6.92      7.32 o 
  -8   4   3        0.06       -5.28      6.80 o 
  -7   4   3        3.20        8.40      6.45 o 
  -6   4   3        2.04        0.85      4.61 o 
  -5   4   3        5.38        5.88      2.78 o 
  -4   4   3       22.91       19.64      5.47 o 
  -3   4   3      289.20      273.38      8.54 o 
  -2   4   3        1.32       -2.77      1.87 o 
  -1   4   3       13.61       19.67      2.25 o 
   0   4   3      922.05      899.50     15.23 o 
   1   4   3        5.82        9.08      2.23 o 
   2   4   3        3.58        0.90      1.88 o 
   3   4   3        6.90        8.32      3.35 o 
   4   4   3       21.92       16.11      4.63 o 
   5   4   3      108.05      105.66      9.95 o 
  -7   5   3        0.29       -3.30      5.46 o 
  -6   5   3        1.61       -2.42      4.99 o 
  -5   5   3       80.40       71.08      5.02 o 
  -4   5   3       11.39       14.08      3.52 o 
  -3   5   3        7.55        4.12      2.61 o 
  -2   5   3       31.31       38.38      4.48 o 
  -1   5   3       10.09       12.06      3.30 o 
   0   5   3        8.09       12.38      3.58 o 
   1   5   3       43.97       55.29      3.72 o 
   2   5   3        0.12        0.65      2.43 o 
   3   5   3        1.36       -4.44      5.17 o 
   4   5   3        3.48       -8.45      5.63 o 
   5   5   3       28.05       31.02     10.10 o 
  -7   6   3        1.30        1.81      6.51 o 
  -6   6   3        5.39        7.18      6.01 o 
  -5   6   3        0.80       -0.06      3.08 o 
  -4   6   3        0.07        0.13      2.79 o 
  -3   6   3        0.30       -3.57      2.64 o 
  -2   6   3      156.55      140.56      6.94 o 
  -1   6   3     1316.14     1168.15     25.86 o 
   0   6   3      127.27      112.96      6.42 o 
   1   6   3        1.07       -2.92      3.34 o 
   2   6   3        1.16        0.71      3.66 o 
   3   6   3        1.31       -4.32      6.10 o 
   4   6   3        3.88       -9.13      6.83 o 
  -6   7   3        7.34        5.55      4.87 o 
  -5   7   3        0.24        2.38      3.79 o 
  -4   7   3        0.58        2.49      3.48 o 
  -3   7   3       12.67       10.67      4.08 o 
  -2   7   3        0.61       -1.43      3.33 o 
  -1   7   3        0.06        3.95      3.87 o 
   0   7   3        9.66        8.14      4.51 o 
   1   7   3        5.37        6.80      6.36 o 
   2   7   3        0.26       -9.10      6.07 o 
  -4   8   3        0.35        0.09      4.46 o 
  -3   8   3        6.01        8.36      4.58 o 
  -2   8   3       68.31       71.84      7.85 o 
  -1   8   3        0.90        1.72      4.00 o 
   0   8   3       12.07        7.32      4.98 o 
  -2  -8   4        6.28       -2.19      6.22 o 
  -1  -8   4        3.54       -1.52      6.33 o 
   0  -8   4        7.72        6.01      6.36 o 
   1  -8   4       36.84       22.53      7.59 o 
   2  -8   4        1.25        2.33      6.01 o 
   3  -8   4        1.30        0.85      5.66 o 
   4  -8   4        5.01       12.11      6.80 o 
  -3  -7   4       20.43        9.28      7.03 o 
  -2  -7   4        1.66       -4.46      5.92 o 
  -1  -7   4       13.22       12.87      6.71 o 
   0  -7   4        7.58       12.43      6.19 o 
   1  -7   4        7.70       10.27      5.87 o 
   2  -7   4        0.18        3.03      4.87 o 
   3  -7   4        6.95        9.34      5.72 o 
   4  -7   4        3.70        6.27      6.19 o 
   5  -7   4        0.02        6.65      5.57 o 
   6  -7   4        0.78        4.32      6.22 o 
  -4  -6   4       10.25       12.43      8.00 o 
  -3  -6   4        6.10       -5.89      5.60 o 
  -2  -6   4       10.08        5.92      6.10 o 
  -1  -6   4      101.69       86.11      7.97 o 
   0  -6   4      374.70      374.45     15.93 o 
   1  -6   4       33.10       35.83      7.41 o 
   2  -6   4        0.28       -0.29      4.14 o 
   3  -6   4       31.22       32.07      7.18 o 
   4  -6   4        3.83        5.08      5.17 o 
   5  -6   4        4.98        8.29      5.81 o 
   6  -6   4        0.20       -0.79      6.07 o 
  -5  -5   4        0.85       -4.52      6.95 o 
  -4  -5   4       13.63        7.27      7.00 o 
  -3  -5   4        3.70        0.61      4.90 o 
  -2  -5   4        0.46       -3.53      4.06 o 
  -1  -5   4       23.37       23.90      5.98 o 
   0  -5   4        6.28        6.88      2.90 o 
   1  -5   4       19.77       22.41      5.43 o 
   2  -5   4       79.96       75.72      6.54 o 
   3  -5   4        2.41        0.32      3.74 o 
   4  -5   4       32.94       39.83      7.47 o 
   5  -5   4        5.40        8.46      5.43 o 
   6  -5   4        0.48        1.87      5.49 o 
   7  -5   4        2.84        6.71      6.54 o 
  -6  -4   4       23.73       11.64      8.11 o 
  -5  -4   4       37.36       36.07      8.81 o 
  -4  -4   4        3.26        0.99      4.81 o 
  -3  -4   4        1.18        1.98      4.26 o 
  -2  -4   4        0.75        0.20      3.30 o 
  -1  -4   4        9.71       16.37      4.67 o 
   0  -4   4        3.20        4.26      2.23 o 
   1  -4   4       70.59       70.37      3.51 o 
   2  -4   4       33.10       38.52      5.03 o 
   3  -4   4       41.92       58.77      3.92 o 
   4  -4   4       15.91       13.31      4.84 o 
   5  -4   4        4.12       -0.20      3.76 o 
   6  -4   4       30.72       27.98      7.73 o 
   7  -4   4        2.45        0.61      6.42 o 
  -7  -3   4        0.63       -1.81      7.47 o 
  -6  -3   4      135.29      149.90     11.58 o 
  -5  -3   4       49.46       60.67      9.69 o 
  -4  -3   4       18.02       25.91      6.24 o 
  -3  -3   4      153.65      132.25      8.02 o 
  -2  -3   4       28.91       37.32      5.46 o 
  -1  -3   4        0.76        0.20      2.60 o 
   0  -3   4      152.64      148.85      4.81 o 
   1  -3   4       50.56       49.30      2.88 o 
   2  -3   4      243.67      233.57      6.46 o 
   3  -3   4       16.48       21.01      2.87 o 
   4  -3   4       31.87       31.65      3.90 o 
   5  -3   4        1.02        2.41      2.69 o 
   6  -3   4      158.36      145.74      6.98 o 
   7  -3   4        0.83       -0.93      6.13 o 
  -7  -2   4        0.00        4.81      7.79 o 
  -6  -2   4        2.62       -0.35      5.78 o 
  -5  -2   4        0.01       -1.81      4.20 o 
  -4  -2   4       12.00        8.87      4.52 o 
  -3  -2   4        2.37       -0.18      2.68 o 
  -2  -2   4        1.09        1.58      2.31 o 
  -1  -2   4      170.22      165.43      6.68 o 
   0  -2   4        3.14        1.53      1.48 o 
   1  -2   4        0.11        0.66      1.37 o 
   2  -2   4     3328.73     3459.07     58.81 o 
   3  -2   4      922.69     1050.03     20.70 o 
   4  -2   4      106.46       93.97      4.76 o 
   5  -2   4       21.60       16.74      5.34 o 
   6  -2   4      135.81      134.66      6.95 o 
   7  -2   4       50.40       44.47      9.57 o 
  -7  -1   4       46.14       64.11     12.96 o 
  -6  -1   4       86.28      114.68     12.93 o 
  -5  -1   4      139.20      133.80      9.16 o 
  -4  -1   4       21.16        8.75      3.88 o 
  -3  -1   4        2.40        1.93      2.92 o 
  -2  -1   4      267.46      257.20      8.87 o 
  -1  -1   4      133.82      143.54      4.10 o 
   0  -1   4       57.40       52.06      2.40 o 
   1  -1   4      467.59      437.48      9.07 o 
   2  -1   4      312.51      320.81      7.84 o 
   3  -1   4      171.61      216.18      6.72 o 
   4  -1   4       47.44       52.01      4.67 o 
   5  -1   4      380.49      361.89     11.09 o 
   6  -1   4       14.01       22.30      4.81 o 
   7  -1   4       15.71       19.48      5.27 o 
  -7   0   4       14.50       65.04     17.28 o 
  -6   0   4       40.11       61.19     11.00 o 
  -5   0   4        4.36        3.53      4.55 o 
  -4   0   4      112.35      127.11      7.65 o 
  -3   0   4      492.66      560.60     16.81 o 
  -2   0   4       76.49       74.30      3.94 o 
  -1   0   4        0.19       -2.16      1.75 o 
   0   0   4       43.43       44.41      3.79 o 
   1   0   4      893.95      906.54     16.71 o 
   2   0   4       12.06       11.08      1.40 o 
   3   0   4       30.03       43.12      3.97 o 
   4   0   4      235.09      220.02      7.62 o 
   5   0   4      241.14      231.46     12.75 o 
   6   0   4        1.39       11.58     10.59 o 
   7   0   4        8.54       15.21      8.64 o 
  -6   1   4       21.11       23.81      6.36 o 
  -5   1   4        0.91       -0.47      3.21 o 
  -4   1   4      185.37      195.37      9.19 o 
  -3   1   4      336.30      379.41     12.49 o 
  -2   1   4       36.37       34.51      2.30 o 
  -1   1   4     1685.57     1593.17     39.95 o 
   0   1   4       22.29       26.21      6.38 o 
   1   1   4      190.93      170.02      3.95 o 
   2   1   4      203.70      198.13      4.73 o 
   3   1   4       31.43       28.97      5.89 o 
   4   1   4       16.50       15.66      5.19 o 
   5   1   4      152.77      145.48      7.03 o 
   6   1   4       88.10       84.97      6.77 o 
   7   1   4       15.38       26.07      7.08 o 
  -8   2   4       13.99        5.37      5.87 o 
  -7   2   4       15.70       11.73      6.13 o 
  -6   2   4        0.06       -1.60      3.85 o 
  -5   2   4       25.71       22.18      5.37 o 
  -4   2   4        0.31        0.00      2.74 o 
  -3   2   4      245.54      270.68     10.07 o 
  -2   2   4       95.56       80.55      2.68 o 
  -1   2   4       22.00       26.85      2.90 o 
   0   2   4       12.00       13.30      1.78 o 
   1   2   4      110.58      109.02      3.37 o 
   2   2   4        8.70        2.87      1.58 o 
   3   2   4        0.37       -0.29      1.51 o 
   4   2   4       13.19       15.89      3.95 o 
   5   2   4      181.68      169.44      7.93 o 
   6   2   4        0.04        4.75      4.39 o 
  -8   3   4        0.09       -0.03      5.69 o 
  -7   3   4       71.91       83.49     11.23 o 
  -6   3   4       31.43       37.18      7.18 o 
  -5   3   4       66.35       60.53      4.28 o 
  -4   3   4      236.95      258.53      8.33 o 
  -3   3   4       79.34       83.39      4.32 o 
  -2   3   4       43.21       41.74      2.32 o 
  -1   3   4      341.73      322.18      6.56 o 
   0   3   4       10.92       11.83      1.88 o 
   1   3   4        4.22        3.39      1.67 o 
   2   3   4       41.82       48.17      3.64 o 
   3   3   4       14.60       11.33      3.74 o 
   4   3   4      222.96      219.95      8.86 o 
   5   3   4      268.19      271.02     10.56 o 
   6   3   4       14.61       17.39      8.20 o 
  -8   4   4        6.79       -1.25      6.65 o 
  -7   4   4        1.36        3.62      5.92 o 
  -6   4   4        9.51        8.13      3.44 o 
  -5   4   4       28.51       31.80      4.41 o 
  -4   4   4      272.19      270.92      8.98 o 
  -3   4   4        7.00        6.25      2.43 o 
  -2   4   4        0.00       -1.76      1.71 o 
  -1   4   4       96.58       91.91      3.34 o 
   0   4   4        3.30        4.69      1.86 o 
   1   4   4        5.77       -0.23      1.84 o 
   2   4   4        5.81        6.76      2.54 o 
   3   4   4       41.80       50.84      4.49 o 
   4   4   4        2.48        0.05      3.91 o 
   5   4   4       19.69       24.58      5.90 o 
  -7   5   4        1.92       -0.23      6.19 o 
  -6   5   4        2.02       -1.47      3.01 o 
  -5   5   4       25.78       25.68      5.49 o 
  -4   5   4       61.85       55.77      4.42 o 
  -3   5   4       12.34       12.89      4.83 o 
  -2   5   4       23.89       22.36      3.75 o 
  -1   5   4       55.68       59.25      4.27 o 
   0   5   4       49.47       49.43      5.35 o 
   1   5   4       35.83       44.91      4.15 o 
   2   5   4        8.32        6.02      2.77 o 
   3   5   4        0.19       -4.29      3.27 o 
   4   5   4       51.58       55.74     10.53 o 
  -7   6   4        1.06       -0.29      6.36 o 
  -6   6   4        0.37       -5.69      4.23 o 
  -5   6   4        1.20        2.10      3.20 o 
  -4   6   4       21.15       26.03      7.35 o 
  -3   6   4       29.19       31.41      5.11 o 
  -2   6   4        9.59        9.35      3.83 o 
  -1   6   4       94.51       86.42     10.94 o 
   0   6   4      168.59      146.66      7.19 o 
   1   6   4        0.03       -1.66      3.39 o 
   2   6   4        0.63       -4.34      4.87 o 
   3   6   4        1.26       -4.87      6.27 o 
  -6   7   4        1.87        4.62      4.28 o 
  -5   7   4       12.12        8.73      4.50 o 
  -4   7   4       13.66       15.13      7.37 o 
  -3   7   4        0.03        2.32      4.86 o 
  -2   7   4        3.08        8.06      5.34 o 
  -1   7   4        0.59        2.31      5.31 o 
   0   7   4        2.40        8.80      4.57 o 
   1   7   4        5.12        2.28      4.27 o 
   2   7   4        0.79       -5.62      4.34 o 
  -4   8   4        0.19       -3.24      4.11 o 
  -3   8   4        0.49       -2.00      5.11 o 
  -2   8   4      115.28      118.74      9.60 o 
  -1   8   4      197.40      168.60     15.47 o 
   0   8   4        1.35        4.41      4.66 o 
  -1  -8   5        1.66       -1.55      6.39 o 
   0  -8   5        8.39        7.27      6.71 o 
   1  -8   5        2.87        4.35      5.69 o 
   2  -8   5        0.11        6.74      6.16 o 
   3  -8   5        0.94       -0.82      5.63 o 
   4  -8   5        0.28        1.11      6.16 o 
  -3  -7   5       23.05       15.76      7.67 o 
  -2  -7   5       18.21        8.75      7.18 o 
  -1  -7   5        9.57        4.20      6.01 o 
   0  -7   5       11.50        4.90      5.75 o 
   1  -7   5        1.42       -0.26      5.02 o 
   2  -7   5        0.00        0.44      4.73 o 
   3  -7   5        5.48        4.32      5.78 o 
   4  -7   5        4.82        6.80      6.27 o 
   5  -7   5        5.86        5.46      6.16 o 
  -4  -6   5       11.61        7.47      7.91 o 
  -3  -6   5       44.24       41.32      9.31 o 
  -2  -6   5        4.41        9.92      5.95 o 
  -1  -6   5        5.84        6.57      5.34 o 
   0  -6   5      111.41      104.94      8.55 o 
   1  -6   5       56.59       59.56      8.55 o 
   2  -6   5        0.01        2.36      4.32 o 
   3  -6   5       16.36       16.55      6.01 o 
   4  -6   5        3.21        1.72      4.93 o 
   5  -6   5       17.90       16.05      6.74 o 
   6  -6   5       11.32       11.96      7.06 o 
  -5  -5   5       49.76       36.45     10.30 o 
  -4  -5   5        1.19        6.42      6.36 o 
  -3  -5   5       59.63       74.24      9.95 o 
  -2  -5   5       90.47       82.44      7.67 o 
  -1  -5   5       38.80       42.87      7.35 o 
   0  -5   5       60.13       64.59      4.19 o 
   1  -5   5       24.02       32.66      3.91 o 
   2  -5   5        1.85       -2.04      3.24 o 
   3  -5   5       15.23       11.82      5.05 o 
   4  -5   5        4.66        4.79      5.02 o 
   5  -5   5        1.14       -0.82      4.73 o 
   6  -5   5        2.18       -0.90      5.84 o 
   7  -5   5        3.34        2.28      7.09 o 
  -6  -4   5       14.60        3.03      8.00 o 
  -5  -4   5       56.86       64.69     11.21 o 
  -4  -4   5        0.14       -0.67      4.84 o 
  -3  -4   5       37.15       37.64      6.95 o 
  -2  -4   5        0.04       -1.72      3.36 o 
  -1  -4   5      943.61      935.81     26.90 o 
   0  -4   5      887.08      925.26     21.62 o 
   1  -4   5       53.34       55.88      3.79 o 
   2  -4   5       10.75       13.88      2.83 o 
   3  -4   5       58.32       57.72      3.75 o 
   4  -4   5       19.00       19.92      3.45 o 
   5  -4   5       12.54       15.96      6.22 o 
   6  -4   5        1.57        6.65      6.13 o 
   7  -4   5        8.49       11.32      7.21 o 
  -7  -3   5       13.35       12.29      9.13 o 
  -6  -3   5       10.79       15.90      7.76 o 
  -5  -3   5       15.07        8.87      6.45 o 
  -4  -3   5        9.89        8.29      4.76 o 
  -3  -3   5       23.44       23.52      5.25 o 
  -2  -3   5       10.32       14.59      4.06 o 
  -1  -3   5       58.55       63.42      3.75 o 
   0  -3   5      340.33      358.59     10.48 o 
   1  -3   5        0.01       -1.66      1.55 o 
   2  -3   5      228.24      229.08      6.89 o 
   3  -3   5        5.57       11.54      2.57 o 
   4  -3   5       90.58       85.92      4.68 o 
   5  -3   5        0.95       -0.17      2.49 o 
   6  -3   5        0.24        0.13      2.98 o 
   7  -3   5       19.01       25.71      8.05 o 
  -7  -2   5        0.33        3.97      7.67 o 
  -6  -2   5       59.87       71.17     10.77 o 
  -5  -2   5       47.25       64.55      9.19 o 
  -4  -2   5       13.69       15.20      4.73 o 
  -3  -2   5       16.55       16.25      4.14 o 
  -2  -2   5        2.56        2.89      2.57 o 
  -1  -2   5        4.63        0.55      2.35 o 
   0  -2   5        0.03       -1.11      1.36 o 
   1  -2   5       49.39       52.72      2.87 o 
   2  -2   5       10.23       27.38      3.07 o 
   3  -2   5       71.67       85.39      4.33 o 
   4  -2   5        3.04        3.26      4.28 o 
   5  -2   5       36.77       26.89      7.24 o 
   6  -2   5       21.85       26.07      5.12 o 
   7  -2   5        8.10       12.15      4.76 o 
  -7  -1   5       32.17       61.75     12.69 o 
  -6  -1   5      230.53      242.20     13.92 o 
  -5  -1   5       19.27       15.64      5.66 o 
  -4  -1   5      164.84      154.86      8.52 o 
  -3  -1   5      214.38      199.13      8.58 o 
  -2  -1   5       55.91       47.94      3.53 o 
  -1  -1   5       82.29       75.03      3.25 o 
   0  -1   5       34.77       33.98      2.09 o 
   1  -1   5      386.35      362.82      8.08 o 
   2  -1   5      236.53      234.44      6.60 o 
   3  -1   5        0.81        0.31      1.83 o 
   4  -1   5      109.94       84.59      4.79 o 
   5  -1   5       49.88       63.69     11.31 o 
   6  -1   5       93.49       91.49      6.10 o 
   7  -1   5        0.05       -1.93      5.69 o 
  -8   0   5        4.56       69.39     40.71 o 
  -7   0   5        4.40       26.67     12.75 o 
  -6   0   5        0.02        1.11      5.66 o 
  -5   0   5        1.43        1.98      4.23 o 
  -4   0   5        7.06       12.90      4.00 o 
  -3   0   5       14.71       18.41      3.59 o 
  -2   0   5       43.27       37.66      2.53 o 
  -1   0   5       94.93      100.97      5.31 o 
   0   0   5       21.53       18.59      3.47 o 
   1   0   5      398.15      405.86      8.74 o 
   2   0   5     3048.10     3439.10     49.30 o 
   3   0   5      183.07      184.51     14.21 o 
   4   0   5      145.13      128.71      5.88 o 
   5   0   5        8.80        8.20      5.17 o 
   6   0   5      112.66      126.37      7.01 o 
   7   0   5       24.21       42.40     12.42 o 
  -5   1   5       85.76       84.65      6.65 o 
  -4   1   5       26.62       21.71      4.49 o 
  -3   1   5       30.37       28.92      3.88 o 
  -2   1   5       62.14       54.53      2.50 o 
  -1   1   5       21.75       28.77      3.88 o 
   0   1   5      134.99      133.82      6.68 o 
   1   1   5      170.57      156.68      3.93 o 
   2   1   5      189.95      186.68      8.89 o 
   3   1   5       58.57       52.91      3.78 o 
   4   1   5      131.36      119.38      5.83 o 
   5   1   5       90.26       81.51      5.47 o 
   6   1   5       45.83       57.97     11.12 o 
  -7   2   5       22.81       16.31      6.54 o 
  -6   2   5        5.57        0.35      4.41 o 
  -5   2   5        7.68        8.78      4.17 o 
  -4   2   5      170.74      189.33      8.90 o 
  -3   2   5       72.99       70.38      6.73 o 
  -2   2   5        3.69        2.69      1.40 o 
  -1   2   5        0.14        0.39      1.08 o 
   0   2   5        1.26        4.58      1.51 o 
   1   2   5      300.03      295.11      7.46 o 
   2   2   5        2.83       -0.37      1.44 o 
   3   2   5        3.67        0.42      2.33 o 
   4   2   5      216.19      219.31      8.44 o 
   5   2   5       42.62       53.82      6.50 o 
   6   2   5        0.32        0.49      4.33 o 
  -8   3   5       19.45       11.82      5.98 o 
  -7   3   5       26.46       25.71      7.41 o 
  -6   3   5        0.76        1.66      2.90 o 
  -5   3   5        3.22        0.45      2.41 o 
  -4   3   5      122.97      124.56      4.29 o 
  -3   3   5       95.67      103.96      3.88 o 
  -2   3   5      136.22      131.63      3.89 o 
  -1   3   5      131.14      115.01      3.66 o 
   0   3   5       19.77       18.70      2.36 o 
   1   3   5       96.95       90.49      3.56 o 
   2   3   5       18.64       26.53      3.08 o 
   3   3   5        0.83       -1.86      2.75 o 
   4   3   5        0.15        1.90      3.26 o 
   5   3   5      109.57      107.44      6.93 o 
   6   3   5       10.28       11.22      5.33 o 
  -7   4   5        6.84       10.94      6.16 o 
  -6   4   5        6.46        7.55      3.64 o 
  -5   4   5        0.97       -1.60      2.45 o 
  -4   4   5       25.81       35.40      4.52 o 
  -3   4   5       51.85       46.07      3.98 o 
  -2   4   5       10.83        7.58      2.51 o 
  -1   4   5        8.19        6.98      1.91 o 
   0   4   5       12.70       12.27      2.42 o 
   1   4   5        8.15       12.43      2.55 o 
   2   4   5        7.62        6.75      2.57 o 
   3   4   5        2.33       -0.76      3.02 o 
   4   4   5       29.60       39.84      6.13 o 
   5   4   5       39.28       48.03      7.70 o 
  -7   5   5       34.67       47.45      9.28 o 
  -6   5   5        0.95       -3.92      2.98 o 
  -5   5   5       35.66       36.76      5.14 o 
  -4   5   5       86.10       85.21      5.32 o 
  -3   5   5        7.74        9.74      6.64 o 
  -2   5   5       31.10       40.50      5.97 o 
  -1   5   5       17.99       15.21      3.73 o 
   0   5   5        1.02        0.68      2.76 o 
   1   5   5        1.18       -1.69      2.22 o 
   2   5   5        7.22        6.05      2.92 o 
   3   5   5       15.75       14.35      6.27 o 
   4   5   5      102.66      116.61     11.25 o 
  -6   6   5        2.86        0.17      3.64 o 
  -5   6   5       31.47       42.09      5.85 o 
  -4   6   5       60.37       69.77      6.74 o 
  -3   6   5        1.87        0.30      2.86 o 
  -2   6   5        3.56        4.99      3.95 o 
  -1   6   5       13.97       10.77      3.87 o 
   0   6   5        7.50        3.20      3.47 o 
   1   6   5        1.00       -2.55      3.69 o 
   2   6   5        3.50       -6.26      4.17 o 
   3   6   5        0.53       -8.62      5.75 o 
  -5   7   5       19.99       20.95      8.00 o 
  -4   7   5        0.91       -6.83      4.87 o 
  -3   7   5        6.63        0.47      5.19 o 
  -2   7   5        5.35        4.49      6.77 o 
  -1   7   5        0.83        0.44      5.92 o 
   0   7   5       18.77       18.82      7.85 o 
   1   7   5        1.52       -3.36      5.40 o 
  -3   8   5        0.11       -2.77      5.95 o 
  -2   8   5        0.35        3.74      7.35 o 
  -1   8   5       60.12       43.33     10.71 o 
  -1  -8   6        0.05       -0.29      6.48 o 
   0  -8   6        0.01       -5.46      5.40 o 
   1  -8   6       12.59        8.20      6.71 o 
   2  -8   6        5.06        6.51      6.36 o 
   3  -8   6        0.31        1.11      5.78 o 
   4  -8   6        0.88       -4.09      6.10 o 
  -3  -7   6       98.70       97.29     10.01 o 
  -2  -7   6       14.32       10.59      7.44 o 
  -1  -7   6       24.02       24.42      8.17 o 
   0  -7   6        0.08       -1.37      5.08 o 
   1  -7   6        0.19        0.82      4.84 o 
   2  -7   6        1.98        2.42      4.81 o 
   3  -7   6        1.52        2.89      5.31 o 
   4  -7   6        8.53       10.48      7.06 o 
   5  -7   6       19.80       23.14      7.79 o 
  -4  -6   6       81.35       42.34     10.18 o 
  -3  -6   6       47.28       46.16      9.86 o 
  -2  -6   6        0.07       -3.21      5.08 o 
  -1  -6   6       20.93       21.59      6.68 o 
   0  -6   6        7.41        5.75      5.22 o 
   1  -6   6        3.26        2.57      4.79 o 
   2  -6   6        8.00       12.78      5.57 o 
   3  -6   6       14.59       22.76      6.51 o 
   4  -6   6        0.54        0.88      5.49 o 
   5  -6   6        0.81        5.49      5.81 o 
   6  -6   6        5.17        6.71      7.24 o 
  -5  -5   6       21.31       14.12      8.61 o 
  -4  -5   6      346.59      325.52     16.05 o 
  -3  -5   6        0.89        1.75      5.22 o 
  -2  -5   6       55.80       71.52      9.28 o 
  -1  -5   6       39.41       57.50      6.43 o 
   0  -5   6       10.13       11.96      3.24 o 
   1  -5   6        0.00       -0.57      2.45 o 
   2  -5   6        1.99        1.11      3.53 o 
   3  -5   6       24.54       37.88      7.32 o 
   4  -5   6       21.65       37.76      7.38 o 
   5  -5   6       29.74       45.67      8.90 o 
   6  -5   6       10.28       13.92      6.95 o 
  -6  -4   6        8.99        1.08      7.59 o 
  -5  -4   6        1.73        2.66      6.16 o 
  -4  -4   6      100.67       95.16      8.64 o 
  -3  -4   6       76.20       63.64      6.65 o 
  -2  -4   6        0.66        1.25      3.85 o 
  -1  -4   6        6.98        4.37      2.91 o 
   0  -4   6      543.66      597.08     13.32 o 
   1  -4   6       11.60       10.44      3.30 o 
   2  -4   6        1.50       -0.11      2.08 o 
   3  -4   6       86.90       83.69      4.58 o 
   4  -4   6        6.55        5.20      2.73 o 
   5  -4   6       54.23       81.42     10.10 o 
   6  -4   6       18.63       18.47      6.77 o 
   7  -4   6        0.01       -7.24      6.07 o 
  -7  -3   6        0.10       -1.87      8.02 o 
  -6  -3   6        1.06       -6.89      6.04 o 
  -5  -3   6      116.57      117.02      9.51 o 
  -4  -3   6      149.71      162.45     10.01 o 
  -3  -3   6       14.72       11.50      4.70 o 
  -2  -3   6      493.49      455.17     15.26 o 
  -1  -3   6       27.49       35.97      3.75 o 
   0  -3   6      362.64      359.37      8.83 o 
   1  -3   6       28.40       30.93      4.70 o 
   2  -3   6       14.87       14.90      2.86 o 
   3  -3   6       17.54       19.39      3.14 o 
   4  -3   6       10.43        8.60      2.85 o 
   5  -3   6       14.55       12.35      3.41 o 
   6  -3   6        1.17       -0.72      3.02 o 
   7  -3   6       20.26       34.55      9.48 o 
  -7  -2   6        6.32        4.17      7.73 o 
  -6  -2   6       52.66       53.61      9.89 o 
  -5  -2   6       72.85       75.29      7.38 o 
  -4  -2   6       44.78       48.32      6.89 o 
  -3  -2   6       21.14       27.28      4.93 o 
  -2  -2   6      126.11      138.14      6.71 o 
  -1  -2   6     3405.16     3738.74     63.41 o 
   0  -2   6      841.06      886.98     17.00 o 
   1  -2   6      145.13      132.66      5.17 o 
   2  -2   6      155.23      177.55      5.76 o 
   3  -2   6       32.13       39.54      4.02 o 
   4  -2   6       58.46       58.63      4.18 o 
   5  -2   6        4.51        1.68      3.27 o 
   6  -2   6        4.16       12.05      6.01 o 
   7  -2   6       19.71       21.17      9.37 o 
  -7  -1   6       45.46       66.62     12.72 o 
  -6  -1   6        0.49        2.01      5.05 o 
  -5  -1   6       62.58       70.06      8.58 o 
  -4  -1   6        3.84        7.44      3.94 o 
  -3  -1   6       16.67       14.33      3.59 o 
  -2  -1   6       71.96       73.95      6.92 o 
  -1  -1   6       14.14       19.67      2.26 o 
   0  -1   6     1125.94     1135.25     20.57 o 
   1  -1   6      178.07      171.80      5.08 o 
   2  -1   6      131.36      136.40      4.98 o 
   3  -1   6       45.80       56.54      3.66 o 
   4  -1   6       87.41       78.54      4.73 o 
   5  -1   6        1.31       -1.23      2.63 o 
   6  -1   6        0.21        0.45      3.48 o 
   7  -1   6       33.73       28.54      8.73 o 
  -8   0   6        1.75       27.05     31.54 o 
  -7   0   6        0.04        8.55      9.51 o 
  -6   0   6       98.78      110.13      9.80 o 
  -5   0   6       27.28       34.05      6.48 o 
  -4   0   6       20.84       28.13      4.79 o 
  -3   0   6      111.02      106.19      5.57 o 
  -2   0   6       26.40       27.70      2.23 o 
  -1   0   6       86.37       81.65      5.17 o 
   0   0   6       60.36       61.72      4.87 o 
   1   0   6        3.88        3.80      1.77 o 
   2   0   6       46.45       41.54      5.44 o 
   3   0   6       48.61       53.25      3.63 o 
   4   0   6        1.82        0.26      4.13 o 
   5   0   6       49.26       52.93      8.87 o 
   6   0   6        1.30        7.21      3.79 o 
   7   0   6       11.76       27.32      9.48 o 
  -4   1   6      214.26      195.51      8.84 o 
  -3   1   6       55.78       46.69      3.02 o 
  -2   1   6       25.60       26.48      3.36 o 
  -1   1   6      255.63      256.36      9.78 o 
   0   1   6       21.85       29.65      4.84 o 
   1   1   6      407.64      416.40      7.89 o 
   2   1   6       81.29       88.33      3.30 o 
   3   1   6       14.29       10.06      3.02 o 
   4   1   6       42.38       92.80      8.26 o 
   5   1   6      117.96      118.08      6.43 o 
   6   1   6       13.63       22.83      5.11 o 
  -7   2   6        9.86        6.04      5.17 o 
  -6   2   6        6.91        9.19      5.17 o 
  -5   2   6        2.22        1.17      3.56 o 
  -4   2   6        0.50       -1.80      3.94 o 
  -3   2   6        8.87       11.14      2.37 o 
  -2   2   6      103.70      106.78      3.68 o 
  -1   2   6       32.71       34.42      3.38 o 
   0   2   6        5.67        5.44      1.71 o 
   1   2   6      572.08      593.71     10.77 o 
   2   2   6      737.30      778.44     13.87 o 
   3   2   6        0.00       -1.31      2.38 o 
   4   2   6       38.79       45.66      5.62 o 
   5   2   6       41.28       47.50      6.34 o 
   6   2   6       41.96       39.49     11.91 o 
  -8   3   6        7.60       -3.24      5.14 o 
  -7   3   6       58.41       44.09      8.46 o 
  -6   3   6       55.34       72.75      6.73 o 
  -5   3   6        9.50        7.35      4.80 o 
  -4   3   6        4.09        3.59      1.97 o 
  -3   3   6       30.23       32.89      2.95 o 
  -2   3   6        0.47        1.28      1.49 o 
  -1   3   6        0.11       -0.53      1.47 o 
   0   3   6       55.74       58.72      2.92 o 
   1   3   6       40.35       41.93      4.44 o 
   2   3   6       68.90       65.56      3.49 o 
   3   3   6       18.33       27.06      4.61 o 
   4   3   6       96.43      109.79      6.41 o 
   5   3   6        0.58       -3.08      4.08 o 
  -7   4   6        9.98       11.56      6.42 o 
  -6   4   6        0.34        1.05      3.23 o 
  -5   4   6        7.04        1.52      2.89 o 
  -4   4   6       57.10       55.06      4.30 o 
  -3   4   6        0.34       -0.37      2.66 o 
  -2   4   6        0.14        0.38      1.98 o 
  -1   4   6        2.71        2.68      1.94 o 
   0   4   6       14.47       22.08      2.89 o 
   1   4   6       55.31       49.97      3.49 o 
   2   4   6       10.34        9.63      2.84 o 
   3   4   6        1.06       -1.44      3.16 o 
   4   4   6       84.58      100.98      6.74 o 
   5   4   6        1.47        2.74      5.41 o 
  -6   5   6        0.59        2.71      3.57 o 
  -5   5   6        6.36        9.83      3.58 o 
  -4   5   6       34.23       49.95      5.45 o 
  -3   5   6        3.45        3.14      2.81 o 
  -2   5   6       38.17       52.98      7.95 o 
  -1   5   6        0.41       -1.13      2.52 o 
   0   5   6        5.68        1.45      3.17 o 
   1   5   6       29.57       23.84      4.76 o 
   2   5   6        1.20       -2.05      2.61 o 
   3   5   6        2.05       -0.52      3.89 o 
   4   5   6        5.63       13.19      7.53 o 
  -6   6   6        2.24       -3.56      4.23 o 
  -5   6   6        0.12       -4.76      4.41 o 
  -4   6   6       25.80       29.79      8.29 o 
  -3   6   6        7.45        2.89      5.43 o 
  -2   6   6        0.63       -3.01      4.32 o 
  -1   6   6        0.02       -3.24      4.61 o 
   0   6   6        5.71        4.26      5.87 o 
   1   6   6        1.54       -3.41      4.23 o 
   2   6   6        2.48        2.01      5.31 o 
  -5   7   6       16.40       16.20      8.40 o 
  -4   7   6       18.55       15.06      7.56 o 
  -3   7   6        0.96       -4.32      5.19 o 
  -2   7   6        7.33        3.59      5.89 o 
  -1   7   6        0.00       -5.72      5.78 o 
   0   7   6        0.75        0.55      6.45 o 
   1   7   6        0.40       -2.80      6.04 o 
  -1  -8   7        0.82        1.58      7.00 o 
   0  -8   7        0.31       -0.64      6.45 o 
   1  -8   7       26.48       23.17      8.05 o 
   2  -8   7       24.76       26.85      7.56 o 
   3  -8   7        3.89        7.73      6.36 o 
  -3  -7   7      100.32       89.73      9.60 o 
  -2  -7   7        8.76        6.59      7.30 o 
  -1  -7   7        5.78        0.44      6.10 o 
   0  -7   7        0.01        2.31      5.92 o 
   1  -7   7        1.98        0.88      5.37 o 
   2  -7   7       15.02       18.33      6.86 o 
   3  -7   7        1.51        6.24      5.84 o 
   4  -7   7        0.62       -3.65      5.98 o 
   5  -7   7        2.33        6.42      6.54 o 
  -4  -6   7        0.03       -3.74      7.09 o 
  -3  -6   7      101.64       92.07      9.57 o 
  -2  -6   7       22.05       29.55      7.00 o 
  -1  -6   7        0.13       -1.81      4.49 o 
   0  -6   7        3.57        7.09      5.08 o 
   1  -6   7       47.70       53.87      8.49 o 
   2  -6   7        1.06        0.73      3.97 o 
   3  -6   7        0.07       -1.28      4.38 o 
   4  -6   7        0.00        1.93      5.19 o 
   5  -6   7       39.38       45.76      9.66 o 
   6  -6   7        6.23        5.05      7.82 o 
  -5  -5   7        3.08       -8.17      7.00 o 
  -4  -5   7      125.35      108.41      9.72 o 
  -3  -5   7      172.78      173.98     11.00 o 
  -2  -5   7       39.73       50.05      8.43 o 
  -1  -5   7      109.75      113.59      5.71 o 
   0  -5   7       17.35       19.95      3.88 o 
   1  -5   7        0.75        0.03      2.63 o 
   2  -5   7        1.62       -0.58      3.56 o 
   3  -5   7        2.91        6.83      4.79 o 
   4  -5   7       40.96       41.61      7.88 o 
   5  -5   7       59.19       70.56      9.95 o 
   6  -5   7       31.18       35.05      9.16 o 
  -6  -4   7        3.13        5.52      7.53 o 
  -5  -4   7       40.94       36.77      9.13 o 
  -4  -4   7      295.63      305.67     14.88 o 
  -3  -4   7       26.57       33.85      7.00 o 
  -2  -4   7        0.01        1.40      4.06 o 
  -1  -4   7       85.18       85.26      5.54 o 
   0  -4   7        1.86        0.38      2.26 o 
   1  -4   7        1.66        3.22      2.42 o 
   2  -4   7       10.30       11.24      3.14 o 
   3  -4   7       59.10       57.02      4.27 o 
   4  -4   7        2.18       -0.20      2.31 o 
   5  -4   7       15.83       15.64      6.01 o 
   6  -4   7        6.89        7.06      6.24 o 
  -6  -3   7        1.60       -0.96      6.48 o 
  -5  -3   7      222.01      216.00     12.55 o 
  -4  -3   7      546.90      573.12     20.63 o 
  -3  -3   7       65.12       61.63      6.04 o 
  -2  -3   7       85.64       77.12      4.48 o 
  -1  -3   7      135.51      136.39      5.29 o 
   0  -3   7        3.50        1.74      2.03 o 
   1  -3   7        1.07        0.73      1.89 o 
   2  -3   7        7.61        7.75      2.63 o 
   3  -3   7       78.54       79.74      4.61 o 
   4  -3   7       24.92       35.90      5.09 o 
   5  -3   7       73.55       63.97      4.79 o 
   6  -3   7        6.02        4.08      3.56 o 
   7  -3   7        0.09        3.06      6.89 o 
  -7  -2   7        7.95        0.96      6.71 o 
  -6  -2   7        4.66       -0.09      5.05 o 
  -5  -2   7       45.47       58.77      8.70 o 
  -4  -2   7      289.71      311.86     13.19 o 
  -3  -2   7       22.59       21.54      4.61 o 
  -2  -2   7       13.49       20.94      5.79 o 
  -1  -2   7      373.38      421.49     11.18 o 
   0  -2   7      771.79      850.84     16.69 o 
   1  -2   7        9.06        8.66      2.22 o 
   2  -2   7       14.69       22.94      3.20 o 
   3  -2   7       93.12       91.99      4.72 o 
   4  -2   7       52.51       64.39      5.59 o 
   5  -2   7       60.87       51.38      5.53 o 
   6  -2   7       14.73       11.20      4.21 o 
   7  -2   7        0.03        0.95      4.34 o 
  -7  -1   7        0.38       -6.97      5.78 o 
  -6  -1   7       29.44       39.16      7.79 o 
  -5  -1   7       45.16       54.80      7.56 o 
  -4  -1   7      468.96      488.84     16.72 o 
  -3  -1   7       95.39       97.93      5.72 o 
  -2  -1   7      697.74      733.34     14.79 o 
  -1  -1   7       17.33       21.43      2.43 o 
   0  -1   7      477.32      439.07      9.37 o 
   1  -1   7       13.67       19.41      2.55 o 
   2  -1   7       16.95       25.76      3.65 o 
   3  -1   7       15.02       20.25      3.35 o 
   4  -1   7        4.72        5.39      3.78 o 
   5  -1   7       33.33       34.81      7.50 o 
   6  -1   7        0.15        2.03      3.65 o 
   7  -1   7       44.94       33.97      9.31 o 
  -7   0   7       21.25       59.91     12.43 o 
  -6   0   7       91.67       89.21      8.37 o 
  -5   0   7       23.05       25.59      5.95 o 
  -4   0   7      103.37       93.26      6.07 o 
  -3   0   7        2.52        0.48      2.44 o 
  -2   0   7      646.08      740.82     14.32 o 
  -1   0   7     2831.51     2882.92     72.16 o 
   0   0   7      285.10      270.92     10.94 o 
   1   0   7       43.31       41.98      3.59 o 
   2   0   7      220.26      243.15      7.21 o 
   3   0   7       20.32       19.63      3.43 o 
   4   0   7       42.37       54.47      5.50 o 
   5   0   7        0.04       -5.08      4.38 o 
   6   0   7        3.59       16.60      4.45 o 
  -7   1   7       28.30      151.86     36.18 o 
  -6   1   7        0.47       18.59      8.67 o 
  -4   1   7       27.47       21.39      5.66 o 
  -3   1   7        0.09       -4.38      2.92 o 
  -2   1   7      141.88      140.86      7.24 o 
  -1   1   7       62.99       66.01      5.37 o 
   0   1   7      282.36      288.31     11.61 o 
   1   1   7      192.22      200.97      4.94 o 
   2   1   7       12.50       10.44      2.05 o 
   3   1   7       47.70       52.45      9.34 o 
   4   1   7       22.10       26.70      4.35 o 
   5   1   7        3.31        4.81      3.51 o 
   6   1   7        0.83       12.48      4.59 o 
  -6   2   7       64.80       60.43      6.59 o 
  -5   2   7        9.92        7.38      3.06 o 
  -4   2   7        4.97        6.35      2.55 o 
  -3   2   7       12.67       13.21      2.85 o 
  -2   2   7       26.72       25.17      2.77 o 
  -1   2   7       19.93       21.11      4.98 o 
   0   2   7       25.17       24.75      2.46 o 
   1   2   7        8.82       10.89      2.12 o 
   2   2   7      105.74      105.38      4.03 o 
   3   2   7        7.48        4.26      3.07 o 
   4   2   7       10.08       11.36      3.94 o 
   5   2   7       18.28       17.67      7.81 o 
   6   2   7        1.90        2.50      4.52 o 
  -7   3   7      107.45      102.08      8.78 o 
  -6   3   7       39.25       62.68      6.59 o 
  -5   3   7        0.04       -2.48      2.32 o 
  -4   3   7       54.77       58.73      3.24 o 
  -3   3   7       18.51       20.38      2.64 o 
  -2   3   7        4.19        9.98      2.03 o 
  -1   3   7       94.23       89.23      3.48 o 
   0   3   7       14.00       12.85      2.33 o 
   1   3   7      118.71      127.89      5.24 o 
   2   3   7       10.28       10.51      2.64 o 
   3   3   7       12.46        9.40      3.69 o 
   4   3   7        0.31        2.11      3.62 o 
   5   3   7       55.44       73.13     12.66 o 
  -6   4   7        7.74        7.24      5.40 o 
  -5   4   7        0.42       -3.53      3.68 o 
  -4   4   7        0.56        0.44      4.29 o 
  -3   4   7        0.03       -1.37      3.79 o 
  -2   4   7       35.29       56.52      8.75 o 
  -1   4   7        1.14       -0.18      2.51 o 
   0   4   7        4.32        4.45      2.98 o 
   1   4   7      256.87      267.26     11.60 o 
   2   4   7       77.41       71.55      5.17 o 
   3   4   7        9.67       19.55      6.42 o 
   4   4   7        0.30        3.79      6.13 o 
  -6   5   7        9.40        9.80      5.66 o 
  -5   5   7        0.00        0.09      4.87 o 
  -4   5   7        0.08       -2.07      4.35 o 
  -3   5   7        0.48        4.41      5.28 o 
  -2   5   7        0.21       -2.95      4.26 o 
  -1   5   7        0.00       -1.43      4.11 o 
   0   5   7       20.13       15.14      6.22 o 
   1   5   7       15.72       16.08      6.24 o 
   2   5   7       17.20       27.16     13.28 o 
   3   5   7       11.31       26.99      7.88 o 
  -6   6   7        0.68       -1.93      4.32 o 
  -5   6   7        3.62       -5.60      4.73 o 
  -4   6   7        3.66        5.54      5.63 o 
  -3   6   7        2.32       -0.50      5.05 o 
  -2   6   7        0.05       -2.60      4.61 o 
  -1   6   7        1.32       -1.87      4.70 o 
   0   6   7       14.73       15.09      7.24 o 
  -5   7   7        2.92       -4.87      5.14 o 
  -4   7   7        5.86        5.69      6.54 o 
  -3   7   7        0.23       -6.36      4.84 o 
  -2   7   7        2.59       -1.08      5.40 o 
  -1   7   7        0.91       -3.94      6.74 o 
   0   7   7        1.98        4.84      7.00 o 
  -1  -8   8        3.00       -2.83      6.89 o 
   0  -8   8        1.47        2.16      6.16 o 
   1  -8   8       17.58       26.88      8.20 o 
   2  -8   8      243.44      299.05     16.34 o 
   3  -8   8       52.89       37.79      9.45 o 
  -3  -7   8        1.74       -9.75      6.80 o 
  -2  -7   8        3.11       -0.79      6.80 o 
  -1  -7   8        1.39       -2.83      5.69 o 
   0  -7   8       11.48       15.58      7.12 o 
   1  -7   8        2.02        5.60      5.98 o 
   2  -7   8       27.55       44.91      8.49 o 
   3  -7   8       75.02       80.39      8.75 o 
   4  -7   8       20.87       14.18      8.20 o 
  -4  -6   8       32.43       33.24      9.95 o 
  -3  -6   8       40.97       53.17     10.24 o 
  -2  -6   8        6.38        8.51      7.05 o 
  -1  -6   8        5.83        5.54      5.54 o 
   0  -6   8        0.14       -2.04      4.46 o 
   1  -6   8       91.99      106.10      8.52 o 
   2  -6   8        6.92       16.43      5.54 o 
   3  -6   8       11.69       20.75      6.80 o 
   4  -6   8       27.17       50.40      9.37 o 
   5  -6   8        1.24       -6.19      5.72 o 
  -5  -5   8        4.44       -2.25      6.92 o 
  -4  -5   8      108.27      106.28      9.60 o 
  -3  -5   8      259.26      273.63     13.98 o 
  -2  -5   8        8.18        7.67      3.83 o 
  -1  -5   8       23.32       28.10      4.60 o 
   0  -5   8        1.66        2.20      2.95 o 
   1  -5   8        0.86        4.02      3.10 o 
   2  -5   8       23.68       23.20      5.84 o 
   3  -5   8        0.76       -0.06      4.14 o 
   4  -5   8        0.81       -2.19      4.44 o 
   5  -5   8       11.78       12.93      6.77 o 
   6  -5   8       22.34       19.81      7.59 o 
  -6  -4   8       11.19       10.13      8.46 o 
  -5  -4   8        0.76       -4.49      5.75 o 
  -4  -4   8       29.54       41.09      8.20 o 
  -3  -4   8      264.38      259.80     12.61 o 
  -2  -4   8       22.97       24.36      5.52 o 
  -1  -4   8        0.01       -3.00      2.53 o 
   0  -4   8       69.07       68.85      4.29 o 
   1  -4   8       69.27       58.07      4.74 o 
   2  -4   8        2.65        3.05      2.71 o 
   3  -4   8        3.66        4.42      2.91 o 
   4  -4   8       15.44        9.69      3.32 o 
   5  -4   8       58.23       52.76      8.93 o 
   6  -4   8        6.03        8.49      6.22 o 
  -6  -3   8        1.77        3.47      6.62 o 
  -5  -3   8        0.38        1.17      5.25 o 
  -4  -3   8      445.96      453.27     17.80 o 
  -3  -3   8      172.17      163.03      9.19 o 
  -2  -3   8      210.38      228.77      7.60 o 
  -1  -3   8      152.30      159.35      5.88 o 
   0  -3   8       62.37       61.03      3.72 o 
   1  -3   8        5.68        6.02      2.49 o 
   2  -3   8        5.68        3.83      2.60 o 
   3  -3   8       15.51       16.93      3.53 o 
   4  -3   8       94.42       86.26      5.19 o 
   5  -3   8       98.85       86.08      5.51 o 
   6  -3   8        8.82       12.03      4.25 o 
  -7  -2   8       53.57       82.73     12.31 o 
  -6  -2   8        0.08        5.66      5.57 o 
  -5  -2   8      219.50      195.89     11.03 o 
  -4  -2   8      447.84      451.49     16.69 o 
  -3  -2   8        0.28       -4.06      3.06 o 
  -2  -2   8        4.52        0.87      2.15 o 
  -1  -2   8      211.64      208.52      6.22 o 
   0  -2   8        3.20        1.11      3.40 o 
   1  -2   8       41.87       40.51      8.30 o 
   2  -2   8        4.29        2.29      2.32 o 
   3  -2   8       49.59       51.94      6.92 o 
   4  -2   8       12.59       15.52      3.54 o 
   5  -2   8       32.09       35.25      5.16 o 
   6  -2   8        5.05        2.61      3.76 o 
  -7  -1   8        2.36        4.67      6.01 o 
  -6  -1   8        1.46       -2.63      3.85 o 
  -5  -1   8      724.66      700.61     22.97 o 
  -4  -1   8      197.21      180.02      8.96 o 
  -3  -1   8      190.47      178.52      6.14 o 
  -2  -1   8       93.61       98.87      4.03 o 
  -1  -1   8      100.81       96.43      3.65 o 
   0  -1   8       23.51       30.97      2.66 o 
   1  -1   8        1.59        0.21      1.76 o 
   2  -1   8       10.24       12.91      2.82 o 
   3  -1   8      107.31       97.32      4.95 o 
   4  -1   8        0.06       -1.30      2.59 o 
   5  -1   8       61.58       79.59      6.93 o 
   6  -1   8        1.37        1.75      3.85 o 
  -7   0   8       17.12       25.18      8.46 o 
  -6   0   8        0.09        4.20      4.58 o 
  -5   0   8      161.99      164.79      9.05 o 
  -4   0   8      205.52      199.26      6.75 o 
  -3   0   8        0.68       -0.14      2.00 o 
  -2   0   8        1.14        2.77      2.04 o 
  -1   0   8     1064.73     1158.52     32.60 o 
   0   0   8      204.49      232.02     10.48 o 
   1   0   8        6.14       17.33      5.02 o 
   2   0   8       30.17       37.76      3.50 o 
   3   0   8       10.27       15.81      8.73 o 
   4   0   8       48.03       50.25      8.43 o 
   5   0   8       33.25       44.91      5.07 o 
   6   0   8        6.02       11.68      4.26 o 
  -7   1   8        0.66       16.05     10.74 o 
  -6   1   8       79.82      129.04     10.45 o 
  -5   1   8       18.51       32.13      5.92 o 
  -4   1   8      257.37      234.17      7.13 o 
  -3   1   8      302.21      274.07      6.99 o 
  -2   1   8      230.75      236.86     10.24 o 
  -1   1   8      100.21      110.83      7.15 o 
   0   1   8       88.68       90.61      7.12 o 
   1   1   8        5.01        5.34      1.70 o 
   2   1   8        6.28        6.17      2.20 o 
   3   1   8        8.28        9.98      3.94 o 
   4   1   8        0.34        1.71      3.02 o 
   5   1   8       19.87       28.45     10.07 o 
   6   1   8        3.62        4.75      4.07 o 
  -6   2   8       82.71       86.58      7.47 o 
  -5   2   8        0.84       -0.96      4.11 o 
  -4   2   8       28.02       33.88      6.04 o 
  -3   2   8       16.27       25.30      5.37 o 
  -2   2   8      647.82      679.16     21.13 o 
  -1   2   8      588.94      563.34     18.68 o 
   0   2   8       49.11       57.05      5.33 o 
   1   2   8        1.89        0.68      2.99 o 
   2   2   8       85.57       76.49      4.80 o 
   3   2   8        6.71        4.68      3.79 o 
   4   2   8        5.92        5.95      4.11 o 
   5   2   8        0.02        4.09      6.07 o 
  -6   3   8        1.23       -1.25      4.64 o 
  -5   3   8       21.92       19.64      6.59 o 
  -4   3   8       17.69       19.06      5.72 o 
  -3   3   8       11.36       12.51      3.47 o 
  -2   3   8       56.97       61.56      5.01 o 
  -1   3   8       63.36       67.16      4.91 o 
   0   3   8       10.99        9.47      3.30 o 
   1   3   8       33.29       36.86      9.22 o 
   2   3   8        2.58        3.03      3.00 o 
   3   3   8       23.80       30.55      7.35 o 
   4   3   8        0.54        5.84      5.81 o 
   5   3   8        1.00       11.61      7.62 o 
  -7   4   8       17.79       22.35      8.20 o 
  -6   4   8       10.30       18.15      6.95 o 
  -5   4   8        3.39        0.41      4.23 o 
  -4   4   8        1.88        0.26      3.88 o 
  -3   4   8        4.93        4.76      4.67 o 
  -2   4   8        4.08        0.18      3.91 o 
  -1   4   8        5.29        5.65      3.33 o 
   0   4   8        1.13        0.17      2.89 o 
   1   4   8        0.01        0.57      2.86 o 
   2   4   8       39.15       54.39      8.32 o 
   3   4   8        0.00        1.31      4.99 o 
   4   4   8        8.92       13.92      7.41 o 
  -6   5   8        9.34       11.67      6.39 o 
  -5   5   8        0.04        1.55      5.05 o 
  -4   5   8       12.10       16.57      6.71 o 
  -3   5   8        7.72       10.45      6.07 o 
  -2   5   8       13.38       11.23      6.10 o 
  -1   5   8        9.10       11.03      6.13 o 
   0   5   8        3.29        2.63      4.90 o 
   1   5   8       17.45       13.04      6.36 o 
   2   5   8        1.03       -0.44      4.70 o 
   3   5   8        4.31        3.50      6.22 o 
  -6   6   8        1.67        2.66      6.54 o 
  -5   6   8        0.26        2.39      5.95 o 
  -4   6   8        0.43       -6.65      5.57 o 
  -3   6   8        1.07       -1.08      5.37 o 
  -2   6   8        3.93       -0.15      5.52 o 
  -1   6   8        0.02       -2.95      5.54 o 
   0   6   8       11.79        5.87      6.51 o 
   1   6   8       62.29       76.83     11.85 o 
  -4   7   8        0.07       -2.80      5.75 o 
  -3   7   8        0.88       -1.25      6.10 o 
  -2   7   8        0.00       -5.60      6.51 o 
  -1   7   8        0.45       -4.84      6.22 o 
   0   7   8        5.20        0.82      6.42 o 
   0  -8   9        0.07        3.85      6.36 o 
   1  -8   9       21.55       41.03      8.78 o 
   2  -8   9       19.29       42.78      8.96 o 
  -2  -7   9       13.67       22.91      8.35 o 
  -1  -7   9        0.42       -0.70      5.63 o 
   0  -7   9       12.56       16.84      6.68 o 
   1  -7   9       77.73       97.26      9.02 o 
   2  -7   9        7.41       13.22      5.92 o 
   3  -7   9        0.72        3.59      6.07 o 
   4  -7   9        0.12        0.50      6.24 o 
  -4  -6   9        2.68       -3.21      7.44 o 
  -3  -6   9        8.31       21.16      9.86 o 
  -2  -6   9       22.53       27.43      5.22 o 
  -1  -6   9        4.59        3.58      3.83 o 
   0  -6   9        1.64       -1.08      4.49 o 
   1  -6   9      228.55      253.32     13.19 o 
   2  -6   9      587.66      660.84     23.84 o 
   3  -6   9       29.73       41.44      8.61 o 
   4  -6   9        0.08       -4.03      5.05 o 
   5  -6   9       16.72       24.28      8.37 o 
  -5  -5   9        1.93       -8.97      5.98 o 
  -4  -5   9       14.04       19.81      8.05 o 
  -3  -5   9        9.66       16.20     13.53 o 
  -2  -5   9        0.72       -1.23      3.27 o 
  -1  -5   9        2.39        4.03      3.47 o 
   0  -5   9       32.49       50.75      5.38 o 
   1  -5   9        0.63        1.89      3.09 o 
   2  -5   9      196.04      205.50      7.85 o 
   3  -5   9      156.15      159.62     10.30 o 
   4  -5   9       33.07       47.57      8.58 o 
   5  -5   9        0.04       -1.78      5.57 o 
  -6  -4   9        0.01       -8.11      6.77 o 
  -5  -4   9        1.08       -1.69      5.92 o 
  -4  -4   9      108.86       94.43      8.55 o 
  -3  -4   9       56.79       67.01      6.34 o 
  -2  -4   9       77.37       66.25      4.95 o 
  -1  -4   9        0.31       -1.04      2.82 o 
   0  -4   9        2.97        3.92      2.83 o 
   1  -4   9      133.76      134.38      5.88 o 
   2  -4   9        7.46        9.98      3.53 o 
   3  -4   9        6.29        3.50      3.21 o 
   4  -4   9       66.46       60.61      4.76 o 
   5  -4   9        3.23        5.08      4.84 o 
   6  -4   9        0.32       -1.60      5.98 o 
  -6  -3   9       14.30       17.36      7.47 o 
  -5  -3   9       27.69       38.61      8.23 o 
  -4  -3   9      408.51      418.40     16.90 o 
  -3  -3   9      243.10      243.81      8.54 o 
  -2  -3   9      155.61      168.31      6.62 o 
  -1  -3   9       15.38       22.44      3.63 o 
   0  -3   9       25.36       32.16      6.19 o 
   1  -3   9       43.51       55.07      4.68 o 
   2  -3   9        0.94        1.23      2.54 o 
   3  -3   9        2.61        1.35      2.87 o 
   4  -3   9        0.02       -0.68      2.57 o 
   5  -3   9       22.93       27.13      6.87 o 
   6  -3   9       19.18       19.62      5.46 o 
  -7  -2   9        1.79        4.09      6.01 o 
  -6  -2   9       40.26       42.69      8.23 o 
  -5  -2   9        0.06       -0.38      3.97 o 
  -4  -2   9      205.56      211.94     10.74 o 
  -3  -2   9      293.79      296.06      8.95 o 
  -2  -2   9       36.79       49.82     10.53 o 
  -1  -2   9       45.39       48.22      5.78 o 
   0  -2   9      176.36      182.22      5.84 o 
   1  -2   9       18.96       20.00      3.09 o 
   2  -2   9        8.57        6.07      2.82 o 
   3  -2   9       13.79       13.95      3.61 o 
   4  -2   9       78.38       72.73      6.13 o 
   5  -2   9       33.02       33.15      8.07 o 
   6  -2   9        8.50       12.13      4.43 o 
  -7  -1   9       12.96       17.28      7.27 o 
  -6  -1   9       11.86       12.23      5.31 o 
  -5  -1   9       54.89       68.14      8.14 o 
  -4  -1   9      731.56      709.05     16.14 o 
  -3  -1   9       87.27       88.45      4.44 o 
  -2  -1   9      483.50      481.17     10.82 o 
  -1  -1   9        7.27       14.34      3.12 o 
   0  -1   9       19.82       23.07      2.11 o 
   1  -1   9        6.29        7.31      2.43 o 
   2  -1   9        2.09        2.51      2.22 o 
   3  -1   9       41.72       35.40      7.50 o 
   4  -1   9       97.60       85.14      5.17 o 
   5  -1   9       80.74       65.16      5.63 o 
   6  -1   9        0.55        2.66      6.16 o 
  -5   0   9      427.61      417.76     17.16 o 
  -4   0   9      191.11      175.20     10.16 o 
  -3   0   9        5.72        3.15      4.06 o 
  -2   0   9       24.96       32.62      5.78 o 
  -1   0   9      121.33      125.36      7.82 o 
   0   0   9        6.75        8.17      4.23 o 
   1   0   9       33.09       44.94      7.12 o 
   2   0   9       31.68       27.75      6.68 o 
   3   0   9        7.70        6.57      5.52 o 
   4   0   9       29.34       21.21      6.57 o 
   5   0   9       21.41       31.55      7.18 o 
   6   0   9        3.23        8.35      6.80 o 
  -6   1   9       63.76       71.49      7.27 o 
  -5   1   9      754.06      737.61     24.54 o 
  -4   1   9        4.46        6.51      4.70 o 
  -3   1   9       83.36       64.43      6.04 o 
  -2   1   9       54.51       54.48      5.72 o 
  -1   1   9       12.14       17.89      4.99 o 
   0   1   9        6.06        7.44      5.08 o 
   1   1   9        0.23       -1.55      4.46 o 
   2   1   9       10.83       18.56      6.07 o 
   3   1   9       39.47       51.91      8.64 o 
   4   1   9       15.94       13.77      6.48 o 
   5   1   9       12.29        7.38      6.74 o 
  -6   2   9        7.85       24.48      6.04 o 
  -5   2   9      147.45      149.49      9.13 o 
  -4   2   9       33.61       47.80      7.00 o 
  -3   2   9        5.61        8.78      4.38 o 
  -2   2   9       34.25       28.31      5.92 o 
  -1   2   9      580.87      595.91     20.16 o 
   0   2   9       14.92       22.37      4.24 o 
   1   2   9        0.02       -0.42      2.59 o 
   2   2   9       14.51       15.73      6.19 o 
   3   2   9        0.44        2.13      4.55 o 
   4   2   9       12.66       12.11      6.59 o 
   5   2   9       11.13       18.53      7.53 o 
  -7   3   9        0.36       -6.48      7.41 o 
  -6   3   9       50.89       68.66     11.35 o 
  -5   3   9      101.58      117.25     10.68 o 
  -4   3   9       22.23       26.69      4.52 o 
  -3   3   9      153.38      147.40      6.79 o 
  -2   3   9        7.37       11.57      3.72 o 
  -1   3   9       28.56       37.44      6.10 o 
   0   3   9        4.24        2.77      3.38 o 
   1   3   9        3.46        2.70      3.00 o 
   2   3   9        1.63        5.28      4.79 o 
   3   3   9        4.23        6.13      5.89 o 
   4   3   9        4.05        8.40      6.86 o 
  -7   4   9       25.86       52.70     11.96 o 
  -6   4   9       32.27       29.59      8.02 o 
  -5   4   9        5.86       12.17      5.72 o 
  -4   4   9        1.33       -1.55      4.11 o 
  -2   4   9      245.39      241.18     15.12 o 
  -1   4   9       57.63       81.23      7.12 o 
   0   4   9        6.48        4.47      3.14 o 
   1   4   9       14.01       16.28      7.47 o 
   2   4   9       10.06       18.82      6.22 o 
   3   4   9        0.43        3.76      5.87 o 
  -6   5   9        4.99        2.51      6.36 o 
  -5   5   9        0.98        5.69      5.43 o 
  -4   5   9        6.30        5.72      5.92 o 
  -3   5   9       14.71       22.03      7.41 o 
  -2   5   9        7.87        4.38      5.89 o 
  -1   5   9       19.09       24.45      7.76 o 
   0   5   9        0.00       -5.69      4.96 o 
   1   5   9        0.17       -6.65      4.44 o 
   2   5   9        5.48        9.45      5.92 o 
  -5   6   9        1.77        1.17      6.36 o 
  -4   6   9        2.96        0.29      6.27 o 
  -3   6   9        6.90       -1.69      6.24 o 
  -2   6   9        0.10        2.01      6.19 o 
  -1   6   9        3.15        5.17      6.62 o 
   0   6   9        4.22       -1.28      5.89 o 
   1   6   9        1.89       -0.85      6.01 o 
  -3   7   9        0.63        1.60      5.72 o 
  -2   7   9        5.59       -4.35      5.78 o 
  -2  -7  10       23.33       30.17      8.96 o 
  -1  -7  10        4.97       13.63      6.92 o 
   0  -7  10       16.60       22.91      6.86 o 
   1  -7  10       22.89       45.26      8.35 o 
   2  -7  10        0.52        9.51      5.63 o 
   3  -7  10       19.47       45.26      9.34 o 
  -4  -6  10        7.85       14.97     13.76 o 
  -3  -6  10        7.60       17.56      4.94 o 
  -2  -6  10        0.11        1.46      3.81 o 
  -1  -6  10        0.95        0.73      3.59 o 
   0  -6  10        3.55        3.06      4.64 o 
   1  -6  10       21.45       40.33      7.38 o 
   2  -6  10      221.19      256.06     13.45 o 
   3  -6  10       63.55       76.86     10.48 o 
   4  -6  10       13.82       28.04      7.79 o 
  -5  -5  10        1.45       -7.79      6.19 o 
  -4  -5  10       32.47       39.25      5.88 o 
  -3  -5  10        6.53        7.03      4.15 o 
  -2  -5  10        9.58        9.49      7.30 o 
  -1  -5  10        0.09       -1.40      3.19 o 
   0  -5  10      151.46      141.28      6.52 o 
   1  -5  10      219.64      229.48      8.35 o 
   2  -5  10        1.56        1.72      3.31 o 
   3  -5  10        1.41        3.97      4.79 o 
   4  -5  10        0.02       -1.72      4.52 o 
   5  -5  10       21.00       24.63      7.65 o 
  -5  -4  10       12.22       13.77      7.44 o 
  -4  -4  10       24.49       33.38      5.27 o 
  -3  -4  10        2.28        2.68      3.75 o 
  -2  -4  10       95.13       88.98      5.56 o 
  -1  -4  10        2.12        3.07      3.19 o 
   0  -4  10       10.37       13.26      3.63 o 
   1  -4  10      988.82      985.63     20.94 o 
   2  -4  10      641.70      650.25     26.60 o 
   3  -4  10       10.81       10.39      6.92 o 
   4  -4  10       12.54       14.79      3.87 o 
   5  -4  10       20.52       27.49      7.15 o 
  -6  -3  10        9.46        7.97      6.65 o 
  -5  -3  10       26.68       31.31      8.20 o 
  -4  -3  10        0.29        2.71      3.55 o 
  -3  -3  10       11.11       11.46      4.14 o 
  -2  -3  10       20.83       24.79      4.26 o 
  -1  -3  10        0.13       -1.71      2.48 o 
   0  -3  10       45.80       60.45     12.33 o 
   1  -3  10       11.65       15.79      3.42 o 
   2  -3  10      547.94      546.11     15.54 o 
   3  -3  10      169.97      155.25      6.81 o 
   4  -3  10       24.05       21.05      4.14 o 
   5  -3  10       11.73       20.78      6.42 o 
   6  -3  10        3.33        0.15      3.82 o 
  -5  -2  10        0.01       -0.58      4.23 o 
  -4  -2  10      179.08      182.06      7.66 o 
  -3  -2  10       68.04       62.38      4.60 o 
  -2  -2  10      154.25      149.70      9.37 o 
  -1  -2  10       47.17       49.17      7.09 o 
   0  -2  10       42.30       34.20      6.51 o 
   1  -2  10       67.87       65.24      5.02 o 
   2  -2  10       52.92       47.32      8.13 o 
   3  -2  10        1.37       -1.30      2.71 o 
   4  -2  10       45.74       49.04      5.42 o 
   5  -2  10        9.76        5.05      3.66 o 
   6  -2  10        4.72        4.67      5.78 o 
  -5  -1  10      124.47      123.14      9.19 o 
  -4  -1  10      572.74      575.95     21.36 o 
  -3  -1  10       35.89       50.02      7.85 o 
  -2  -1  10      183.56      177.30      9.86 o 
  -1  -1  10        1.50        2.66      3.85 o 
   0  -1  10       29.77       34.61      6.74 o 
   1  -1  10       95.83       98.87      8.49 o 
   2  -1  10        5.53        6.57      5.78 o 
   3  -1  10        0.77       -3.76      4.23 o 
   4  -1  10        4.17        0.85      4.44 o 
   5  -1  10       21.47       28.51      7.65 o 
  -6   0  10       41.94       45.76      8.32 o 
  -5   0  10        3.08        9.98      5.46 o 
  -4   0  10      412.46      369.64     15.50 o 
  -3   0  10      167.56      158.92      9.48 o 
  -2   0  10       16.24       16.43      4.99 o 
  -1   0  10      107.87      100.76      7.67 o 
   0   0  10       95.73       94.46      8.08 o 
   1   0  10        3.79       10.30      5.60 o 
   2   0  10        0.83        2.25      5.31 o 
   3   0  10        2.88        4.06      5.43 o 
   4   0  10       98.66       83.87      8.49 o 
   5   0  10        6.67        8.64      6.22 o 
  -7   1  10        1.50       31.66      7.56 o 
  -6   1  10        6.60       25.77      6.65 o 
  -5   1  10      221.91      183.34     10.56 o 
  -4   1  10      409.75      391.70     15.76 o 
  -3   1  10       35.52       32.33      6.54 o 
  -2   1  10      231.74      234.44     11.47 o 
  -1   1  10       23.57       32.42      6.71 o 
   0   1  10        2.53       -1.72      4.87 o 
   1   1  10        0.19        0.82      5.34 o 
   2   1  10        1.43       -4.17      4.46 o 
   3   1  10       34.84       30.47      7.59 o 
   4   1  10       56.79       73.74      8.23 o 
   5   1  10       28.85       28.51      7.73 o 
  -6   2  10       38.01       52.06      7.97 o 
  -5   2  10      275.77      264.38     12.46 o 
  -4   2  10       15.70       21.68      6.07 o 
  -3   2  10        3.64        7.18      5.14 o 
  -2   2  10       32.64       41.82      7.09 o 
  -1   2  10        8.06       19.73      6.27 o 
   0   2  10        1.27        1.35      3.06 o 
   1   2  10        4.12        7.23      3.51 o 
   2   2  10       14.18       11.88      5.98 o 
   3   2  10        0.13       -2.39      4.64 o 
   4   2  10       26.53       33.53      8.46 o 
  -7   3  10        0.31       15.87     12.58 o 
  -6   3  10      167.48      204.88     16.69 o 
  -5   3  10      223.22      242.96     15.82 o 
  -4   3  10       66.33       70.83      5.96 o 
  -3   3  10        8.96        8.64      5.92 o 
  -2   3  10       19.54       24.31      4.77 o 
  -1   3  10        0.47       -0.81      3.21 o 
   0   3  10        0.01       -1.15      3.33 o 
   1   3  10        0.09       -0.48      2.95 o 
   2   3  10        4.44       11.73      5.34 o 
   3   3  10        1.68        9.89      6.27 o 
   4   3  10       11.54       27.72      8.78 o 
  -6   4  10       12.90       27.96      8.52 o 
  -5   4  10       44.24       40.24      8.81 o 
  -4   4  10        1.99       -3.82      4.14 o 
  -3   4  10        1.46        1.46      4.73 o 
  -2   4  10       61.78       82.87     11.76 o 
  -1   4  10      144.94      147.27      7.54 o 
   0   4  10        0.69        0.51      3.36 o 
   1   4  10        0.28        0.61      3.13 o 
   2   4  10        4.02        8.70      5.52 o 
   3   4  10        0.76        5.63      6.36 o 
  -6   5  10        5.18        5.46      6.92 o 
  -5   5  10       65.07      100.21     13.72 o 
  -4   5  10        1.13        1.23      5.46 o 
  -3   5  10       22.56       35.83      8.99 o 
  -2   5  10        1.04        0.35      6.16 o 
  -1   5  10        2.16       -0.29      5.22 o 
   0   5  10        0.21       -2.83      4.93 o 
   1   5  10        1.40       -6.83      4.99 o 
  -4   6  10        0.26       -7.94      5.92 o 
  -3   6  10       23.82       21.13      8.20 o 
  -2   6  10       53.87       29.47      9.22 o 
  -1   6  10        3.22        3.12      5.92 o 
   0   6  10        0.00       -8.36      5.57 o 
  -1  -7  11       11.29       12.31      6.80 o 
   0  -7  11        0.00        0.03      5.22 o 
   1  -7  11        0.34        2.22      5.28 o 
   2  -7  11        3.58       14.12      5.92 o 
   3  -7  11        0.16        4.64      6.04 o 
  -3  -6  11       13.39        9.41      4.89 o 
  -2  -6  11       83.18       83.11      6.06 o 
  -1  -6  11       20.79       24.19      6.81 o 
   0  -6  11       10.93       24.60      6.95 o 
   1  -6  11       75.29       80.19      7.73 o 
   2  -6  11       90.36      119.00      9.34 o 
   3  -6  11        0.50        2.36      5.46 o 
   4  -6  11        7.47       27.31      7.59 o 
  -4  -5  11        1.58        6.15      8.48 o 
  -3  -5  11        2.55        5.51      4.08 o 
  -2  -5  11       85.47       84.13      9.85 o 
  -1  -5  11        0.02       -2.85      3.07 o 
   0  -5  11       50.90       54.44     13.38 o 
   1  -5  11       36.10       44.22     11.82 o 
   2  -5  11        1.43        2.02      4.67 o 
   3  -5  11       44.66       42.75      8.08 o 
   4  -5  11        2.68        2.42      5.52 o 
   5  -5  11        3.65        2.04      5.52 o 
  -5  -4  11        0.02        3.51      9.40 o 
  -4  -4  11       28.34       39.15      5.67 o 
  -3  -4  11        8.41       10.39      4.17 o 
  -2  -4  11        1.17        2.42      3.45 o 
  -1  -4  11        3.40        6.16      3.36 o 
   0  -4  11       52.51       64.73      5.82 o 
   1  -4  11       14.58       20.97      4.06 o 
   2  -4  11      580.73      592.74     14.92 o 
   3  -4  11        2.67       -1.63      3.12 o 
   4  -4  11       38.02       35.46      5.17 o 
   5  -4  11        6.31        9.28      6.10 o 
  -5  -3  11        0.10       10.83      5.25 o 
  -4  -3  11       45.10       31.84      7.41 o 
  -3  -3  11       25.70       22.59      7.18 o 
  -2  -3  11        0.78       -0.12      4.41 o 
  -1  -3  11       27.07       33.44      6.97 o 
   0  -3  11      518.49      490.56     18.91 o 
   1  -3  11      197.06      179.49     11.21 o 
   2  -3  11        0.68        3.39      5.84 o 
   3  -3  11       10.30        8.20      5.78 o 
   4  -3  11        6.48        6.19      4.76 o 
   5  -3  11        9.96       10.56      5.19 o 
  -6  -2  11       14.68       16.84      5.63 o 
  -5  -2  11       22.37       22.79      6.27 o 
  -4  -2  11       62.57       54.13      8.70 o 
  -3  -2  11       14.07        5.87      5.98 o 
  -2  -2  11       95.99       89.47      7.91 o 
  -1  -2  11        0.30        2.95      4.38 o 
   0  -2  11      208.34      220.00     11.85 o 
   1  -2  11     1477.87     1447.88     42.31 o 
   2  -2  11      281.80      270.60     13.92 o 
   3  -2  11        7.26        5.84      5.40 o 
   4  -2  11       38.20       29.79      7.18 o 
   5  -2  11        6.93        5.78      5.40 o 
  -7  -1  11        2.46       31.95      8.35 o 
  -6  -1  11        5.61        9.48      6.10 o 
  -5  -1  11       44.30       46.11      8.37 o 
  -4  -1  11       19.60       16.34      6.62 o 
  -3  -1  11        2.08        2.51      5.28 o 
  -2  -1  11       58.50       69.39      8.43 o 
  -1  -1  11       22.80       22.88      6.30 o 
   0  -1  11       10.11       18.00      6.19 o 
   1  -1  11       95.84       96.18      9.10 o 
   2  -1  11      510.36      493.34     20.05 o 
   3  -1  11       98.44       86.96      8.29 o 
   4  -1  11        3.58        9.51      5.46 o 
   5  -1  11       20.19       17.04      7.03 o 
  -7   0  11        1.23       15.90      6.80 o 
  -6   0  11        5.65       15.55      6.51 o 
  -5   0  11       17.31       22.70      6.80 o 
  -4   0  11      111.65       98.57      8.46 o 
  -3   0  11       74.72       68.23      7.24 o 
  -2   0  11       45.38       61.86      8.26 o 
  -1   0  11       21.28       24.25      6.77 o 
   0   0  11      107.83      104.67      8.81 o 
   1   0  11        2.71        9.05      6.51 o 
   2   0  11       46.59       41.73      8.75 o 
   3   0  11       18.01       23.40      7.06 o 
   4   0  11        5.17       11.53      6.33 o 
   5   0  11        2.41        5.17      6.39 o 
  -7   1  11       14.13       46.95      9.16 o 
  -6   1  11        8.32       19.20      6.59 o 
  -5   1  11      194.68      181.19     10.83 o 
  -4   1  11      334.11      309.90     14.12 o 
  -3   1  11        4.77        5.40      5.22 o 
  -2   1  11       14.98       29.21      6.83 o 
  -1   1  11        2.39       -1.60      5.08 o 
   0   1  11        1.01       -1.60      5.31 o 
   1   1  11       66.72       92.56     11.15 o 
   2   1  11        6.04        4.93      5.78 o 
   3   1  11        1.53       -0.03      4.93 o 
   4   1  11        9.14       14.15      6.80 o 
  -6   2  11       12.43       18.82      6.22 o 
  -5   2  11       36.98       40.91      7.35 o 
  -4   2  11      295.16      277.48     13.16 o 
  -3   2  11       49.15       77.33      9.45 o 
  -2   2  11        0.17       -2.16      4.99 o 
  -1   2  11       59.86       82.61     10.27 o 
   0   2  11       10.94       10.57      4.12 o 
   1   2  11       11.75       14.91      4.22 o 
   2   2  11        2.35        4.64      5.40 o 
   3   2  11        3.65        7.30      5.87 o 
   4   2  11       38.83       42.37      9.25 o 
  -6   3  11        1.74        1.14      7.35 o 
  -4   3  11       75.18       74.53      8.78 o 
  -3   3  11       15.29       14.34      4.41 o 
  -2   3  11       22.33       31.34      5.29 o 
  -1   3  11        8.56       13.37      5.53 o 
   0   3  11       11.24        3.94      3.64 o 
   1   3  11        2.13        0.67      3.36 o 
   2   3  11        4.79        5.69      5.54 o 
   3   3  11       12.40       24.13      7.41 o 
  -6   4  11       35.74       60.29     12.61 o 
  -5   4  11       74.21       84.89     10.16 o 
  -4   4  11        0.07       -0.93      5.11 o 
  -3   4  11        0.00        2.63      4.35 o 
  -2   4  11       11.23       12.37      6.36 o 
  -1   4  11        0.80        0.88      5.19 o 
   0   4  11        0.00        0.19      4.03 o 
   1   4  11        0.03        1.36      3.65 o 
   2   4  11        0.77       16.34      6.71 o 
  -5   5  11       10.80       21.13      8.67 o 
  -4   5  11       34.15       38.20      9.57 o 
  -3   5  11        0.56       -0.73      6.33 o 
  -2   5  11        6.03       12.93      7.12 o 
  -1   5  11        0.05        1.37      6.54 o 
   0   5  11        0.49       -3.39      5.08 o 
  -3   6  11        0.03       -5.22      7.09 o 
  -2   6  11       36.77       27.55      9.25 o 
  -1   6  11       21.98       11.35      7.70 o 
   0  -7  12        3.73       12.61      6.01 o 
   1  -7  12        3.06       11.41      5.49 o 
  -3  -6  12        0.75        4.22      4.57 o 
  -2  -6  12        1.48       -5.84      3.98 o 
  -1  -6  12       39.77       43.94     16.25 o 
   0  -6  12       18.67       30.20      7.35 o 
   1  -6  12        0.13        6.77      4.55 o 
   2  -6  12        1.40        4.46      5.08 o 
   3  -6  12        9.01       24.69      7.15 o 
  -4  -5  12        0.94       11.18      6.33 o 
  -3  -5  12        2.71        4.11      5.52 o 
  -2  -5  12       20.79       19.23      7.30 o 
  -1  -5  12        8.57        9.72      6.48 o 
   0  -5  12        0.07       -2.77      4.70 o 
   1  -5  12        0.13       -1.34      5.72 o 
   2  -5  12        6.78       -0.88      6.01 o 
  -5  -4  12        0.21        8.70      5.19 o 
  -4  -4  12        0.10        9.60      6.16 o 
  -3  -4  12       67.26       56.73      9.66 o 
  -2  -4  12      159.35      152.35     10.53 o 
  -1  -4  12        1.01       -4.87      4.52 o 
   0  -4  12       18.01       22.91      7.44 o 
   1  -4  12      297.60      275.03     14.09 o 
   2  -4  12       62.29       70.94     10.30 o 
   3  -4  12        2.52       -0.20      5.25 o 
   4  -4  12        7.54        3.03      4.96 o 
  -5  -3  12       10.18       10.13      5.54 o 
  -4  -3  12        0.49        3.56      5.46 o 
  -3  -3  12       68.03       68.43      9.83 o 
  -2  -3  12       87.53       73.65      7.70 o 
  -1  -3  12       12.79       -0.96      5.02 o 
   0  -3  12       81.72       81.39     10.36 o 
   1  -3  12       14.93       12.17      6.71 o 
   2  -3  12       10.78        6.07      6.24 o 
   3  -3  12       49.41       46.57      8.90 o 
   4  -3  12        0.39        6.71      4.93 o 
   5  -3  12        9.58        8.84      5.60 o 
  -6  -2  12        1.59       16.37      5.49 o 
  -5  -2  12        1.19        6.04      5.34 o 
  -4  -2  12       52.41       39.66      7.94 o 
  -3  -2  12        0.45       -0.06      4.76 o 
  -2  -2  12        2.72        4.41      5.11 o 
  -1  -2  12        0.38        2.01      5.14 o 
   0  -2  12      104.74      101.02      9.05 o 
   1  -2  12      329.56      325.72     15.73 o 
   2  -2  12      472.65      439.53     18.88 o 
   3  -2  12       21.60       27.05      7.67 o 
   4  -2  12       32.47       27.20      7.38 o 
   5  -2  12        2.18        5.98      5.87 o 
  -6  -1  12        5.37       12.64      6.19 o 
  -5  -1  12       18.12       15.32      6.62 o 
  -4  -1  12        8.36        8.43      5.66 o 
  -3  -1  12       13.59        4.96      5.57 o 
  -2  -1  12        0.87        6.16      5.05 o 
  -1  -1  12      126.01      134.32      9.78 o 
   0  -1  12      595.49      555.11     21.27 o 
   1  -1  12       48.28       77.94     10.68 o 
   2  -1  12        0.06        8.99      6.65 o 
   3  -1  12        7.49        8.84      5.87 o 
   4  -1  12       19.08       20.60      7.38 o 
   5  -1  12        0.01        3.30      5.98 o 
  -6   0  12       23.44       35.83      8.55 o 
  -5   0  12       15.64       24.31      7.21 o 
  -4   0  12       51.30       55.77      8.67 o 
  -3   0  12       60.47       72.49      9.48 o 
  -2   0  12       20.11       25.88      7.12 o 
  -1   0  12        0.12       -3.85      4.93 o 
   0   0  12      494.41      508.92     20.37 o 
   1   0  12      821.67      801.60     27.84 o 
   2   0  12       38.28       34.73      8.64 o 
   3   0  12        9.38       20.69      6.89 o 
   4   0  12       30.96       27.55      7.44 o 
  -6   1  12        2.04        2.80      5.98 o 
  -5   1  12        8.53       12.40      5.92 o 
  -4   1  12       36.53       38.81      7.73 o 
  -3   1  12        3.57       -3.62      4.84 o 
  -2   1  12       30.22       37.67      8.11 o 
  -1   1  12       36.61       37.26      8.26 o 
   0   1  12        0.04       -1.84      6.13 o 
   1   1  12      156.63      167.12      8.03 o 
   2   1  12      197.50      192.71     12.29 o 
   3   1  12       40.35       31.89      8.11 o 
   4   1  12        0.83        6.01      6.39 o 
  -6   2  12        5.21       13.77      6.30 o 
  -5   2  12       45.20       60.00      8.87 o 
  -4   2  12       19.76       20.16      6.71 o 
  -3   2  12       30.36       34.84      8.05 o 
  -2   2  12        1.43       -3.18      5.37 o 
  -1   2  12        5.01        3.53      6.77 o 
   0   2  12       63.45       79.48      6.03 o 
   1   2  12        9.17        8.68      4.11 o 
   2   2  12       13.10       25.48      7.67 o 
   3   2  12       14.99       33.50      8.14 o 
  -6   3  12        9.49       36.42     11.85 o 
  -4   3  12       83.19       85.62      9.60 o 
  -3   3  12        5.04       10.43      8.02 o 
  -2   3  12        3.14        1.68      4.71 o 
  -1   3  12        9.32       12.80      4.74 o 
   0   3  12        8.92       10.89      7.69 o 
   1   3  12       19.04       26.12      7.32 o 
   2   3  12        3.47        8.75      6.45 o 
   3   3  12        4.00       14.65      7.00 o 
  -5   4  12       60.60       70.71     12.11 o 
  -4   4  12       91.69       86.41      9.86 o 
  -3   4  12        5.12        3.24      5.28 o 
  -2   4  12        1.62        1.17      5.72 o 
  -1   4  12       15.56       14.15      6.92 o 
   0   4  12        0.01        1.12      3.73 o 
   1   4  12        3.11        3.15      5.11 o 
   2   4  12        2.23       19.99      7.35 o 
  -4   5  12        4.21       -0.73      6.92 o 
  -3   5  12        4.40        8.73      7.27 o 
  -2   5  12        0.03       -3.41      5.89 o 
  -1   5  12        0.14       -3.39      6.30 o 
   0   5  12        3.39       -4.44      6.27 o 
  -2  -6  13        5.34        1.75      5.92 o 
  -1  -6  13        0.77       -7.15      5.87 o 
  -3  -5  13        0.27        6.16      6.33 o 
  -2  -5  13        1.36        0.82      5.34 o 
  -1  -5  13        4.46       -5.46      5.43 o 
   0  -5  13       24.04       26.55      7.94 o 
   1  -5  13        0.13       -8.54      5.69 o 
   2  -5  13        5.38        4.20      6.62 o 
  -4  -4  13       12.28       12.66      6.74 o 
  -3  -4  13        0.26        5.89      6.10 o 
  -2  -4  13       17.99       11.44      6.83 o 
  -1  -4  13       67.16       64.84      9.95 o 
   0  -4  13       21.12       20.86      7.32 o 
   1  -4  13        0.02       -5.66      5.40 o 
   2  -4  13        0.78       -4.96      5.54 o 
   4  -4  13       10.26       14.01      6.30 o 
  -5  -3  13       18.72       11.00      5.78 o 
  -4  -3  13        0.17        2.60      5.52 o 
  -3  -3  13        4.38        1.72      5.84 o 
  -2  -3  13       60.64       42.93      8.90 o 
  -1  -3  13        1.08       -6.30      5.40 o 
   0  -3  13        0.01       -2.33      5.46 o 
   1  -3  13        5.73        4.64      6.51 o 
   2  -3  13        2.66       -8.36      5.57 o 
   3  -3  13        4.14        0.23      5.66 o 
   4  -3  13       10.79       14.42      6.10 o 
  -6  -2  13        0.89       11.00      5.02 o 
  -5  -2  13        0.10        1.66      4.90 o 
  -4  -2  13        1.60       -2.13      4.76 o 
  -3  -2  13      170.57      142.37     10.42 o 
  -2  -2  13      117.30       91.80      8.55 o 
  -1  -2  13       12.79       17.92      7.03 o 
   0  -2  13        0.87       -4.09      5.54 o 
   1  -2  13      407.45      407.46     18.50 o 
   2  -2  13       13.72       14.59      7.24 o 
   3  -2  13       15.87       11.94      6.83 o 
   4  -2  13        0.09        4.70      5.28 o 
  -6  -1  13        4.30       17.65      6.62 o 
  -5  -1  13       13.14       24.86      7.24 o 
  -4  -1  13        0.26       -3.18      5.08 o 
  -3  -1  13      173.90      139.84     10.21 o 
  -2  -1  13       10.93       13.42      6.33 o 
  -1  -1  13       41.51       45.70      8.73 o 
   0  -1  13       42.09       56.20      9.57 o 
   1  -1  13        0.12        0.41      6.51 o 
   2  -1  13       17.47       14.88      7.32 o 
   3  -1  13       22.01       17.95      7.32 o 
   4  -1  13        0.28       10.01      7.09 o 
  -6   0  13        0.73        5.25      6.04 o 
  -5   0  13        3.80       -0.41      5.84 o 
  -4   0  13       33.74       47.71      8.90 o 
  -3   0  13        1.27        1.40      5.34 o 
  -2   0  13        1.91       -1.69      5.11 o 
  -1   0  13        6.04        2.83      6.10 o 
   0   0  13       22.47       26.29      8.20 o 
   1   0  13      564.64      542.91     22.03 o 
   2   0  13      118.99       94.40      9.57 o 
   3   0  13       30.55       23.17      7.53 o 
   4   0  13       10.49       12.17      6.57 o 
  -6   1  13        8.35       24.63      7.59 o 
  -5   1  13       34.41       40.68      8.70 o 
  -4   1  13        2.69        0.93      5.28 o 
  -3   1  13        1.96       -3.91      5.22 o 
  -2   1  13        3.52       -4.09      5.49 o 
  -1   1  13      167.09      145.99     11.03 o 
   0   1  13      231.45      206.16     13.07 o 
   1   1  13        5.69       13.69      7.62 o 
   2   1  13        1.28       -2.57      5.69 o 
   3   1  13        0.72       12.26      6.48 o 
  -5   2  13        7.34       -2.92      5.78 o 
  -4   2  13       11.40       12.96      6.80 o 
  -3   2  13       31.88       48.38      8.87 o 
  -2   2  13        0.90       -3.82      5.78 o 
  -1   2  13        7.08       10.88      7.59 o 
   0   2  13      432.58      446.63     14.28 o 
   1   2  13      192.56      174.50     12.29 o 
   2   2  13        0.52       15.93      7.09 o 
   3   2  13       10.02       22.88      7.50 o 
  -5   3  13        2.05        6.39      7.41 o 
  -4   3  13       17.30       22.09      8.37 o 
  -3   3  13        8.83        6.09      5.28 o 
  -2   3  13        0.11       -0.46      6.46 o 
  -1   3  13       14.44       18.97      5.31 o 
   0   3  13        0.41        4.15      4.27 o 
   1   3  13       99.19      120.96     10.39 o 
   2   3  13       48.54       77.24     11.32 o 
  -5   4  13       21.61       23.81      9.51 o 
  -4   4  13        0.01        0.41      5.89 o 
  -3   4  13        3.60        2.33      5.66 o 
  -2   4  13        0.35        0.96      6.01 o 
  -1   4  13       24.01       20.92      7.50 o 
   0   4  13        8.85       17.37      6.06 o 
   1   4  13       15.05       28.42      7.79 o 
  -3   5  13        0.07       -0.70      6.48 o 
  -2   5  13        1.58        3.65      6.77 o 
  -1   5  13        3.52        2.28      7.44 o 
  -1  -6  14        5.67        2.42      6.89 o 
  -3  -5  14        0.01       -0.90      6.57 o 
  -2  -5  14        0.07       -8.10      5.40 o 
  -1  -5  14        2.83       -2.13      6.33 o 
   0  -5  14        0.01        3.59      5.92 o 
   1  -5  14        5.98       -0.85      7.12 o 
   2  -5  14        9.42       -0.03      6.89 o 
  -4  -4  14        0.06        2.25      6.30 o 
  -3  -4  14        0.31        0.15      6.45 o 
  -2  -4  14        6.18        0.93      6.42 o 
  -1  -4  14        1.37       -2.36      5.69 o 
   0  -4  14       14.21        4.06      7.00 o 
   1  -4  14        2.87       -4.52      6.33 o 
   2  -4  14        3.15        0.03      6.57 o 
   3  -4  14       35.03       38.72      9.31 o 
  -5  -3  14        0.02        3.53      5.14 o 
  -4  -3  14        6.17        8.02      6.22 o 
  -3  -3  14        2.88        9.37      6.57 o 
  -2  -3  14        6.75        0.88      6.10 o 
  -1  -3  14        0.23       -5.52      5.34 o 
   0  -3  14       32.38       20.60      8.20 o 
   1  -3  14        4.44        5.08      7.41 o 
   2  -3  14        7.35        6.77      7.38 o 
   3  -3  14       16.40       22.82      8.20 o 
  -5  -2  14        0.82        3.62      5.43 o 
  -4  -2  14       18.45        7.65      6.04 o 
  -3  -2  14        1.10        0.15      5.57 o 
  -2  -2  14       53.70       38.02      8.84 o 
  -1  -2  14       68.37       45.67      9.40 o 
   0  -2  14        9.08        5.40      7.15 o 
   1  -2  14        0.00       -9.06      6.04 o 
   2  -2  14       10.92       10.80      7.47 o 
   3  -2  14        0.09        0.96      6.13 o 
   4  -2  14        6.12       18.59      7.00 o 
  -5  -1  14        7.63        6.83      6.07 o 
  -4  -1  14        2.49       -3.39      5.14 o 
  -3  -1  14        0.08       -2.83      5.49 o 
  -2  -1  14       58.60       51.91      9.63 o 
  -1  -1  14        0.32       -1.52      5.69 o 
   0  -1  14        0.58        1.69      6.39 o 
   1  -1  14        9.84       -4.00      6.65 o 
   2  -1  14        0.34       -7.32      5.89 o 
   3  -1  14        9.27        8.37      6.24 o 
  -6   0  14        0.70       -0.85      6.42 o 
  -5   0  14        0.56        1.17      6.19 o 
  -4   0  14       14.55        7.91      6.68 o 
  -3   0  14      158.32      134.03     10.30 o 
  -2   0  14       31.16       27.69      8.46 o 
  -1   0  14       18.29       19.08      8.02 o 
   0   0  14       64.40       63.24     11.12 o 
   1   0  14      177.46      168.43     12.40 o 
   2   0  14        1.21        7.21      6.42 o 
   3   0  14       11.41       10.33      6.30 o 
  -6   1  14        0.02        0.79      6.65 o 
  -5   1  14        3.22        1.75      6.30 o 
  -4   1  14        6.55        8.58      6.83 o 
  -3   1  14      102.58       88.62      9.13 o 
  -2   1  14        7.25        9.78      7.32 o 
  -1   1  14       30.40       24.83      8.67 o 
   0   1  14        3.55        6.77      7.38 o 
   1   1  14        2.31       -2.07      6.62 o 
   2   1  14       14.13        5.92      6.59 o 
   3   1  14        3.00        9.22      6.10 o 
  -5   2  14        4.65        1.96      6.36 o 
  -4   2  14        6.95       14.68      7.12 o 
  -3   2  14        0.46        5.89      7.41 o 
  -2   2  14        0.77        0.82      6.77 o 
  -1   2  14       15.68       19.48      5.16 o 
   0   2  14        6.99       21.77      7.44 o 
   1   2  14      304.76      326.74     17.10 o 
   2   2  14        7.36       16.28      7.65 o 
  -5   3  14       11.88       28.80     10.16 o 
  -4   3  14        9.01        4.58      6.71 o 
  -3   3  14        0.11       -6.25      5.46 o 
  -2   3  14        4.88        0.70      5.56 o 
  -1   3  14       89.78      103.39     15.31 o 
   0   3  14       34.85       60.53      7.61 o 
   1   3  14        3.09       23.11      7.67 o 
  -4   4  14        0.35        3.74      6.36 o 
  -3   4  14        4.85        6.89      6.97 o 
  -2   4  14        0.03       -2.33      5.95 o 
  -1   4  14       24.15       25.94      8.70 o 
  -2  -5  15        2.44       -4.44      6.30 o 
  -1  -5  15       14.59        7.18      7.67 o 
   0  -5  15        1.77       -5.17      6.59 o 
   1  -5  15        5.29       -2.74      7.70 o 
  -3  -4  15        1.63       -3.85      6.13 o 
  -2  -4  15       17.93       10.01      7.47 o 
  -1  -4  15        1.85       -8.02      5.72 o 
   0  -4  15        3.10       -0.90      6.74 o 
   1  -4  15        0.04       -5.02      6.57 o 
   2  -4  15        1.22        0.64      7.32 o 
  -4  -3  15       15.60        7.21      6.22 o 
  -3  -3  15        0.10        4.17      6.42 o 
  -2  -3  15        0.00       -7.65      5.87 o 
  -1  -3  15       11.88        4.90      7.00 o 
   0  -3  15        7.91        7.15      7.50 o 
   1  -3  15        2.37       -8.17      6.97 o 
   2  -3  15       16.76       27.28      9.16 o 
   3  -3  15       32.23       37.67      9.43 o 
  -4  -2  15        0.44       -0.88      5.22 o 
  -3  -2  15        3.55       -3.12      5.31 o 
  -2  -2  15        2.36       -3.36      5.95 o 
  -1  -2  15        6.90       -0.32      6.54 o 
   0  -2  15        7.96        4.03      7.56 o 
   1  -2  15        6.11        6.42      7.88 o 
   2  -2  15        0.42       -3.53      6.57 o 
   3  -2  15       35.40       40.65      9.89 o 
  -5  -1  15        8.40       17.51      7.24 o 
  -4  -1  15        0.87       -4.81      5.57 o 
  -3  -1  15        3.07       -0.44      6.13 o 
  -2  -1  15        9.75       10.56      7.24 o 
  -1  -1  15       14.41        7.47      7.03 o 
   0  -1  15        5.33       -6.97      6.39 o 
   1  -1  15        8.24        7.18      7.59 o 
   2  -1  15        5.43        2.74      6.54 o 
   3  -1  15        4.30        8.00      6.80 o 
  -5   0  15        2.94        0.00      6.42 o 
  -4   0  15        6.10       -0.47      6.42 o 
  -3   0  15       12.54        7.82      7.15 o 
  -2   0  15       62.40       41.52      9.63 o 
  -1   0  15       33.77       33.15      9.43 o 
   0   0  15        0.54       -2.04      7.15 o 
   1   0  15        0.02        5.05      6.80 o 
   2   0  15       10.27       12.78      7.24 o 
  -5   1  15        1.23        1.40      7.18 o 
  -4   1  15        5.66        1.08      6.86 o 
  -3   1  15       12.52       10.74      7.88 o 
  -2   1  15       16.58        6.10      8.26 o 
  -1   1  15        0.98       -5.34      7.27 o 
   0   1  15        2.24        0.47      7.50 o 
   1   1  15        2.82        2.36      7.21 o 
   2   1  15        4.50        6.59      6.95 o 
  -5   2  15        1.05       -1.25      6.71 o 
  -4   2  15       26.23       24.89      8.84 o 
  -3   2  15       62.39       63.44     11.73 o 
  -2   2  15        2.69       -8.52      7.24 o 
  -1   2  15        1.35        2.64      6.14 o 
   0   2  15       81.83       90.15      7.91 o 
   1   2  15       20.14       43.13     10.39 o 
  -4   3  15       16.52       25.94      9.45 o 
  -3   3  15       14.81       20.46      8.52 o 
  -2   3  15       17.17       12.15      5.61 o 
  -1   3  15        6.49        3.77      4.89 o 
   0   3  15        0.40        7.47      8.02 o 
  -2  -4  16        0.09       -2.68      6.83 o 
  -1  -4  16        0.95       -7.15      6.86 o 
   0  -4  16        0.04       -0.88      7.70 o 
   1  -4  16        1.52      -10.42      6.95 o 
  -3  -3  16        1.11       -3.09      5.98 o 
  -2  -3  16        5.11       -1.72      6.48 o 
  -1  -3  16       18.83       20.54      8.81 o 
   0  -3  16       12.15       15.23      8.84 o 
   1  -3  16        5.20       -1.78      8.55 o 
   2  -3  16        9.06       10.24      8.73 o 
  -4  -2  16       10.92        7.65      6.27 o 
  -3  -2  16        0.00       -0.32      6.01 o 
  -2  -2  16       25.99        6.36      6.68 o 
  -1  -2  16        0.47       -6.39      6.48 o 
   0  -2  16        0.32       -6.27      7.30 o 
   1  -2  16        1.03       -8.87      7.38 o 
   2  -2  16        5.79        3.88      7.94 o 
  -4  -1  16        1.72       -3.59      6.01 o 
  -3  -1  16        0.10       -4.93      5.60 o 
  -2  -1  16        0.36       -5.87      5.87 o 
  -1  -1  16        9.34       -4.55      6.95 o 
   0  -1  16       23.24        8.99      8.00 o 
   1  -1  16        0.40       -2.86      6.68 o 
   2  -1  16       16.57        5.25      7.44 o 
  -4   0  16        0.88        6.68      7.67 o 
  -3   0  16        9.34       13.36      7.97 o 
  -2   0  16        0.38       -6.89      6.80 o 
  -1   0  16        7.25       -5.75      7.35 o 
   0   0  16        0.06       -7.50      6.83 o 
   1   0  16        1.37       -4.11      6.65 o 
  -4   1  16        0.07       -5.02      7.12 o 
  -3   1  16        1.45       -9.72      6.71 o 
  -2   1  16        3.82        1.52      8.08 o 
  -1   1  16       16.47       12.55     10.18 o 
   0   1  16        1.14       -3.97      7.65 o 
   1   1  16        2.46        5.02      8.02 o 
  -3   2  16       25.05       17.57      9.80 o 
  -2   2  16       32.34       26.26     10.51 o 
  -1   2  16        5.29        4.88      5.57 o 
   0   2  16        0.00       -3.33      8.20 o 
  -1  -3  17        0.50       -2.10      7.35 o 
   0  -3  17        0.29       -7.65      8.02 o 
  -2  -2  17        0.03       -0.99      6.30 o 
  -1  -2  17        0.80       -3.39      6.74 o 
   0  -2  17        0.47      -10.42      6.95 o 
  -3  -1  17        0.04       -6.16      6.07 o 
  -2  -1  17        8.05        3.82      7.15 o 
  -1  -1  17        4.24       -4.99      6.80 o 
   0  -1  17       17.62        5.87      7.88 o 
  -3   0  17        1.01        4.32      7.82 o 
  -2   0  17        8.81       -3.47      7.62 o 
  -1   0  17        0.92      -11.25      7.50 o 
   0   0  17        0.00      -10.46      6.97 o 
  -2   1  17        1.60       -8.17      8.46 o 
  -1   1  17        0.39      -11.91      7.94 o 
                                                 
